# Supplementary material for: Regional and global forcing of glacier retreat during the last deglaciation
Source: Nat Commun. 2015 Aug 21;6:8059. doi: 10.1038/ncomms9059 (PMC4560787; doi:10.1038/ncomms9059)
Supplement: Supplementary Data 1 — Cosmogenic surface exposure age data for all reconstructed glaciers [file ncomms9059-s2.xls]

## Sheet: Alps
Sample name*	Latitude	Longitude	Elevation	Elv/pressure	Thickness	Density	Shielding	Erosion rate	[Be-10]**	+/-	Be AMS	[Al-26]	+/-	Al AMS	Sample age	error	snow correction	snow corrected age	Normalized	Normalized	LGM length (km)*****	Moraine age***	Moraine error***	Bedrock age	Bedrock error	Reference
	(DD)	(DD)	(m)	flag	(cm)	(g cm-3)	correction	(cm yr-1)	atoms g-1	atoms g-1	standard	atoms g-1	atoms g-1	standard	ka	ka	%	ka	position (0-1)	elevation (0-1)		ka	ka	ka	ka
Wagnen an der Aare (outermost LGM moraine)
ER7	47.13	7.63	610	std	4	2.65	1	0	143000	10000	S555	0	0	KNSTD	19.742	1.511	0		1	1	250	22.5055	2.08202			1
ER8	47.13	7.63	595	std	3	2.65	1	0	162000	10000	S555	0	0	KNSTD	22.374	1.546	0
ER1	47.13	7.63	580	std	6	2.65	1	0	165000	10000	S555	0	0	KNSTD	23.629	1.609	0
ER2	47.13	7.63	585	std	5	2.65	0.9	0	155000	7000	S555	0	0	KNSTD	24.277	1.326	0
Grimsel Pass (bedrock ages)
G106	46.57	8.3	2660	std	2	2.65	0.987	0	346000	25000	S555	0	0	KNSTD	9.493	0.745	22.097	11.5815	0.01	0.01				11.5815	0.799285	1,2
G103	46.57	8.3	2660	std	2	2.65	0.989	0	375000	28000	S555	0	0	KNSTD	10.292	0.831	22.2106	12.5562	0.01	0.01				12.5562	0.888312
G110	46.57	8.3	2680	std	4	2.65	0.91	0	376000	27000	S555	0	0	KNSTD	11.252	0.879	0	11.252	0.01	0.01				11.252	0.922914
G111	46.57	8.3	2400	std	8	2.65	0.925	0	343000	28000	S555	0	0	KNSTD	12.722	1.111	10.1019	13.9942	0.01	0.01				13.9942	1.16478
Trins Gschnitz Moraine
Gamma102a	47.09	11.2	1325	std	3	2.65	0.932	0	194000	9000	S555	0	0	KNSTD	15.527	0.862	1.85471	15.8375	0.1	0.672917	250	17.2028	0.430071			1
Gamma7	47.09	11.2	1220	std	2	2.65	0.904	0	176000	15000	S555	0	0	KNSTD	15.701	1.425	1.81543	15.9836
Gamma103	47.09	11.2	1330	std	4	2.65	0.891	0	203000	8000	S555	0	0	KNSTD	17.018	0.848	1.85317	17.3413
Gamma5	47.09	11.2	1220	std	3	2.65	0.877	0	188000	14000	S555	0	0	KNSTD	17.382	1.403	1.92837	17.7123
Gamma3	47.09	11.2	1215	std	4	2.65	0.878	0	187000	10000	S555	0	0	KNSTD	17.48	1.078	0	17.48
Gamma8a	47.09	11.2	1215	std	2	2.65	0.509	0	121000	5000	S555	0	0	KNSTD	18.862	0.969	0	18.862
Gamma6	47.09	11.2	1225	std	2	2.65	0.961	0	161000	16000	S555	0	0	KNSTD	13.522	1.409	1.75901
Julier Pass moraines
inner moraine
J201b	46.47	9.7	2160	std	4	2.65	0.945	0	265000	11000	S555	0	0	KNSTD	11.148	0.574	0		0.04	0.151905	250	12.4862	1.24026			1
J12	46.47	9.7	2200	std	4	2.65	0.96	0	360000	32000	S555	0	0	KNSTD	14.423	1.359	0
J10	46.47	9.7	2185	std	8	2.65	0.96	0	287000	17000	S555	0	0	KNSTD	12.049	0.803	0
J104	46.47	9.7	2185	std	8	2.65	0.921	0	286000	14000	S555	0	0	KNSTD	12.498	0.721	0
JULIER8	46.47	9.7	2175	std	6	2.65	0.96	0	296000	15000	S555	0	0	KNSTD	12.313	0.728	0
outer moraine
J200	46.47	9.7	2200	std	3	2.65	0.96	0	305000	13000	S555	0	0	KNSTD	12.156	0.637	0		0.04	0.142063	250	12.59	1.22809			1
J18	46.47	9.7	2210	std	4	2.65	0.96	0	350000	21000	S555	0	0	KNSTD	13.933	0.939	0
J14	46.47	9.7	2195	std	4	2.65	0.952	0	287000	12000	S555	0	0	KNSTD	11.681	0.604	0
Ferwall moraines
Kromer
Kr4	46.91	10.1	2185	std	2	2.65	0.982	0	228000	10000	S555	0	0	KNSTD	8.797	0.469	0		0.01	0.201463	250	9.2034	0.358188			1
Kr3	46.91	10.1	2175	std	1	2.65	0.961	0	232000	12000	S555	0	0	KNSTD	9.147	0.549	0
Kr1	46.91	10.1	2220	std	1	2.65	0.983	0	246000	12000	S555	0	0	KNSTD	9.174	0.527	0
Kr5	46.91	10.1	2135	std	1	2.65	0.958	0	230000	9000	S555	0	0	KNSTD	9.375	0.464	0
Kr2	46.91	10.1	2220	std	1	2.65	0.966	0	251000	12000	S555	0	0	KNSTD	9.524	0.54	0
Kartell
K2	47.05	10.1	2205	std	3	2.65	0.92	0	269000	13000	S555	0	0	KNSTD	11.031	0.63	1.90955	11.2406	0.02	0.166667	250	11.6218	0.468102			1
K3a	47.05	10.1	2210	std	2	2.65	0.642	0	202000	16000	S555	0	0	KNSTD	11.652	0.99	0	11.652
K1	47.05	10.1	2190	std	2	2.65	0.84	0	261000	19000	S555	0	0	KNSTD	11.738	0.928	1.96998	11.9728
Schonferwall
F3	47.07	10.1	1720	std	2	2.65	0.927	0	217000	10000	S555	0	0	KNSTD	12.668	0.7	1.86667	12.9087	0.04	0.4125	250	13.2574	0.431298			1
F4b	47.07	10.1	1715	std	2	2.65	0.96	0	230000	12000	S555	0	0	KNSTD	13.021	0.787	1.90311	13.2684
F1	47.07	10.1	1740	std	3	2.65	0.932	0	226000	16000	S555	0	0	KNSTD	13.021	1.005	1.89983	13.2684
F2	47.07	10.1	1725	std	2	2.65	0.706	0	179000	12000	S555	0	0	KNSTD	13.584	1.002	0	13.584
Belalp moraine I****
VBA-3	46.3861	7.9658	2284	std	5	2.7	0.968	0	346700	13800	S555	0	0	KNSTD	13.115	0.657	2.2	13.4035	0.01	0.375	250	11.1144	1.25679			3
VBA-22	46.3785	7.9638	2126	std	1.5	2.7	0.975	0	265600	12300	S555	0	0	KNSTD	10.913	0.605	1.8	11.1094
VBA-23	46.3792	7.9644	2141	std	4	2.7	0.972	0	263500	17600	S555	0	0	KNSTD	10.967	0.806	1.8	11.1644
VBA-24	46.3804	7.9653	2169	std	4	2.7	0.973	0	255200	18200	S555	0	0	KNSTD	10.368	0.805	1.9	10.565
VBA-25	46.38	7.965	2158	std	4	2.7	0.973	0	255200	14500	S555	0	0	KNSTD	10.456	0.674	1.9	10.6547
VBA-26	46.3792	7.9644	2140	std	3	2.7	0.972	0	233200	15700	S555	0	0	KNSTD	9.588	0.709	2.1	9.78935
Belalp moraine IV****
VBA-6	46.388	7.9652	2352	std	5	2.7	0.984	0	296000	15200	S555	0	0	KNSTD	10.483	0.626	1.9	10.6822	0.01	0.366667	250	10.1018	1.34199			3
VBA-15	46.3806	7.9634	2145	std	5	2.7	0.975	0	203000	20400	S555	0	0	KNSTD	8.4	0.883	2.3	8.5932
VBA-16	46.3806	7.9634	2145	std	3.5	2.7	0.975	0	263200	14100	S555	0	0	KNSTD	10.835	0.668	1.8	11.03
Belalp moraine V****
VBA-1	46.3853	7.9655	2248	std	5	2.7	0.989	0	304700	15900	S555	0	0	KNSTD	11.611	0.702	1.7	11.8084	0.01	0.358333	250	10.5514	0.904259			3
VBA-2	46.3853	7.9655	2249	std	5	2.7	0.989	0	268100	13500	S555	0	0	KNSTD	10.182	0.599	1.9	10.3755
VBA-4	46.3925	7.9654	2517	std	5	2.7	0.967	0	272800	17900	S555	0	0	KNSTD	8.679	0.628	2.2	8.86994
VBA-5	46.3914	7.9655	2484	std	2	2.7	0.937	0	305300	14400	S555	0	0	KNSTD	10.057	0.564	1	10.1576
VBA-11	46.3822	7.9642	2179	std	2	2.7	0.983	0	268800	15100	S555	0	0	KNSTD	10.559	0.675	1.9	10.7596
VBA-12	46.3839	7.9653	2212	std	2	2.7	0.983	0	289500	16400	S555	0	0	KNSTD	11.116	0.715	1.8	11.3161
VBA-13	46.3816	7.9636	2170	std	4	2.7	0.975	0	253800	14300	S555	0	0	KNSTD	10.28	0.659	1.9	10.4753
VBA-14	46.3811	7.9629	2158	std	3	2.7	0.975	0	257700	13500	S555	0	0	KNSTD	10.45	0.633	1.9	10.6485
Belalp moraine VI****
VBA-17	46.3872	7.9632	2247	std	1.5	2.7	0.976	0	241400	11500	S555	0	0	KNSTD	9.008	0.509	1.1	9.10709	0.01	0.333333	250	9.27031	0.298923			3
VBA-18	46.3896	7.9646	2385	std	3	2.7	0.976	0	262000	14600	S555	0	0	KNSTD	8.947	0.568	2.2	9.14383
VBA-19	46.3907	7.9648	2428	std	2	2.7	0.983	0	279600	14200	S555	0	0	KNSTD	9.118	0.54	2.1	9.30948
VBA-20	46.3907	7.9648	2427	std	2.5	2.7	0.983	0	284400	16900	S555	0	0	KNSTD	9.325	0.623	2.1	9.52082
Belalp_outside****
VBA-21	46.3735	7.97	2194	std	3	2.7	0.984	0	313200	15500	S555	0	0	KNSTD	12.268	0.713	1.6	12.4643	0.01	0.416667	250	12.4643	0.778118			3
Great Aletsch site (right lateral)****
VBA-7	46.3725	7.9947	1785	std	5	2.7	0.967	0	231300	12200	S555	0	0	KNSTD	12.78	0.779	1.6	12.9845	0.06	0.507292	250	12.4858	0.83554			3
VBA-8	46.3726	7.9949	1783	std	3	2.7	0.927	0	229000	8700	S555	0	0	KNSTD	12.991	0.632	2.4	13.3028
VBA-9	46.3726	7.9948	1781	std	2	2.7	0.961	0	211400	16300	S555	0	0	KNSTD	11.52	0.956	1.8	11.7274
VBA-10	46.3726	7.9948	1781	std	2	2.7	0.967	0	216600	12500	S555	0	0	KNSTD	11.729	0.766	1.7	11.9284
Great Aletsch site (left lateral)
AG-1	46.39	7.99	2135	std	5	2.7	0.975	0	283700	11915.4	S555	0	0	KNSTD	11.917	0.618	0		0.06	0.379167	250	11.9224	0.699727			4
AG-2	46.39	7.99	2110	std	5	2.7	0.949	0	254300	18309.6	S555	0	0	KNSTD	11.177	0.875	0
AG-4	46.39	7.99	2070	std	4	2.7	0.889	0	254000	9906	S555	0	0	KNSTD	12.161	0.601	0
AG-4A	46.39	7.99	2070	std	4	2.7	0.889	0	268300	14488.2	S555	0	0	KNSTD	12.834	0.796	0
AG-5	46.39	7.99	2065	std	5	2.7	0.963	0	257000	18247	S555	0	0	KNSTD	11.523	0.891	0
*Samples in red are outliers according to original authors. Samples in green are on bedrock. Samples outlined in box are replicates.
**All samples that used the NIST_certified standard have had their Be concentrations reduced by 14% from the published values, since the authors had increased their values by 14% when reporting the values.
*** Moraine age is arithmetic mean of boulder ages. Error is st dev of boulder population plus 2.5% prod rate uncertainty, added in quadrature
****The authors assume an erosion rate of 1+0.5 mm kyr-1, which is ignored here.
*****Alpine ice cap LGM extent taken from: Quaternary glaciations : extent and chronology: edited by J. Ehlers, P.L. Gibbard (2004), Elsevier
																						#DIV/0!

## Sheet: U.S.
Sample name*	Latitude	Longitude	Elevation	Elv/pressure	Thickness	Density	Shielding	Erosion rate	[Be-10]	+/-	Be AMS	[Al-26]	+/-	Al AMS	Sample age	error	snow correction	snow corrected age	Normalized	Normalized	LGM length (km)	Moraine age***	Moraine error***	Bedrock age	Bedrock error	Reference
	(DD)	(DD)	(m)	flag	(cm)	(g cm-3)	correction	(cm yr-1)	atoms g-1	atoms g-1	standard**	atoms g-1	atoms g-1	standard	ka	ka	%	ka	position (0-1)	elevation (0-1)		ka	ka	ka	ka
Lake Creek, CO
AR09-01	39.0659	-106.407	2930	std	1.5	2.65	0.996	0	513652	12461.8	07KNSTD	0	0	KNSTD	16.092	0.625			0.66	0.905882	28			16.092	0.743283	5
AR09-10	39.0706	-106.472	3048	std	3.5	2.65	0.989	0	508740	13867.3	07KNSTD	0	0	KNSTD	15.169	0.619			0.48	0.767059	28			15.169	0.725929
AR09-11	39.101	-106.544	3261	std	4	2.65	0.983	0	543494	10770.6	07KNSTD	0	0	KNSTD	14.361	0.52			0.21	0.516471	28			14.361	0.631901
DC-91-2	39.0697	-106.289	2850	std	1	2.7	1	0	730000	20000	KNSTD	0	0	KNSTD	20.992	0.86			1	1	28	20.992	1.00748			5
Clear Creek, CO
Terminal moraine
MF06-01	39.027	-106.269	2938	std	2	2.65	1	0	682066	20016.8	07KNSTD	0	0	KNSTD	20.719	0.876			1	1	25	20.5523	0.546803			5
MF06-02	39.028	-106.274	2953	std	1.5	2.65	1	0	686464	15997.7	07KNSTD	0	0	KNSTD	20.588	0.789
MF06-04	39.026	-106.285	2964	std	2.5	2.65	1	0	676328	12545.6	07KNSTD	0	0	KNSTD	20.35	0.724
MF06-03	39.027	-106.281	2957	std	2	2.65	1	0	768308	19615.8	07KNSTD	0	0	KNSTD	22.798	0.906
MF06-05	39.026	-106.286	2971	std	3	2.65	1	0	540315	14668.5	07KNSTD	0	0	KNSTD	16.621	0.677
AR09-03	39.0026	-106.339	2835	std	2	2.65	0.992	0	462709	9308.48	07KNSTD	0	0	KNSTD	15.605	0.568			0.65	0.915				15.605	0.689073	5
Pine Creek, CO
Terminal moraine (old mode)
PC1	38.9808	-106.232	2992	std	3	2.65	1	0	828000	19360	KNSTD	0	0	KNSTD	21.993	0.844			1	1	17	23.548	1.53705			5
PC7	38.9864	-106.227	2877	std	1	2.65	1	0	858000	20223	KNSTD	0	0	KNSTD	23.997	0.924
PC8	38.9889	-106.227	2851	std	1	2.65	1	0	789000	15449	KNSTD	0	0	KNSTD	22.552	0.815
PC4	38.9802	-106.234	2911	std	1	2.65	1	0	859000	20037	KNSTD	0	0	KNSTD	23.54	0.903
PC5	38.9818	-106.232	2845	std	3	2.65	1	0	890000	26017	KNSTD	0	0	KNSTD	25.658	1.084
Terminal moraine (young mode)
PC3	38.9802	-106.234	2911	std	1	2.65	1	0	599000	15943	KNSTD	0	0	KNSTD	17.047	0.689			1	1	17	17.325	0.615124			5
PC6	38.9817	-106.232	2893	std	1	2.65	1	0	610000	14423	KNSTD	0	0	KNSTD	17.532	0.675
PC9	38.99	-106.227	2837	std	1	2.65	1	0	566000	13421	KNSTD	0	0	KNSTD	16.908	0.651
PC11	38.9917	-106.227	2835	std	1	2.65	1	0	564000	13339	KNSTD	0	0	KNSTD	16.871	0.649
PC12	38.998	-106.229	2739	std	1.5	2.65	1	0	560500	13500	KNSTD	0	0	KNSTD	17.867	0.693
PC13	38.9979	-106.229	2739	std	1	2.65	1	0	558000	13426	KNSTD	0	0	KNSTD	17.725	0.687
PC2	38.9807	-106.232	2992	std	1	2.65	1	0	546000	15894	KNSTD	0	0	KNSTD	14.86	0.625
AR09-07	38.9744	-106.251	2931	std	3	2.65	0.996	0	536779	14280.1	07KNSTD	0	0	KNSTD	17.025	0.687			0.79	0.8075	17			16.9095	0.453197	5
AR09-08	38.9744	-106.251	2931	std	1	2.65	0.996	0	537781	10675.8	07KNSTD	0	0	KNSTD	16.794	0.609
Animas Valley, CO
BKRS- BRDG	37.4677	-107.79	2155	std	0.7	2.7	0.894	0	359300	9000	KNSTD	0	0	KNSTD	19.975	0.787			0.75	0.942339	95			19.975	0.932065	6
TACOMA	37.5602	-107.779	2285	std	2.5	2.7	0.917	0	330100	11600	KNSTD	0	0	KNSTD	16.85	0.784			0.63	0.87095	95			16.85	0.890004
NEEDLTN	37.6286	-107.694	2540	std	0.6	2.7	0.918	0	415300	10400	KNSTD	0	0	KNSTD	17.412	0.685			0.49	0.730917	95			17.412	0.81161
SILVTN	37.7855	-107.669	2835	std	3.5	2.7	0.482	0	242900	6400	KNSTD	0	0	KNSTD	16.067	0.646			0.27	0.568918	95			16.067	0.760696
HGHLD-MRY-LK	37.9124	-107.581	3704	std	1.2	2.7	0.948	0	698384	25421	KNSTD	0	0	KNSTD	13.734	0.651			0.02	0.0917079	95			13.734	0.735996
ELK-CRK	37.7146	-107.54	3871	std	2.3	2.7	0.947	0	925981	25464	KNSTD	0	0	KNSTD	16.653	0.682			0.02	0	95			16.653	0.799031
Middle Boulder Creek, CO
Terminal moraine
99-t76	40	-105.558	2982	std	5	2.7	1	0	822400	20300	KNSTD	0	0	KNSTD	21.519	0.843			1	1	20	20.589	1.41235			6
MB4J-0	39.9579	-105.524	2590	std	5	2.7	1	0	570029	51815	KNSTD	0	0	KNSTD	19.659	1.892
Upvalley bedrock
GP4J-1	40.012	-105.675	3549	std	3	2.7	0.991	0	752900	23700	KNSTD	0	0	KNSTD	14.227	0.622			0.73	0.138182	20			14.2088	0.40526	6
GP4J-2	40.0111	-105.674	3521	std	3	2.7	0.979	0	747700	23100	KNSTD	0	0	KNSTD	14.526	0.629
GP4J-3	40.0097	-105.675	3520	std	10	2.7	0.995	0	704500	25600	KNSTD	0	0	KNSTD	14.299	0.678
GP4J-4	40.0088	-105.674	3484	std	3	2.7	0.993	0	722600	23000	KNSTD	0	0	KNSTD	14.179	0.624
GP4J-5	40.0077	-105.674	3463	std	2	2.7	0.988	0	705200	22700	KNSTD	0	0	KNSTD	13.979	0.619
GP4J-6	40.0103	-105.668	3451	std	1	2.7	0.981	0	704400	27500	KNSTD	0	0	KNSTD	14.043	0.695
GP4J-7	40.0065	-105.666	3434	std	1	2.7	0.986	0	635200	20100	KNSTD	0	0	KNSTD	12.744	0.559			0.65	0.196364	20			12.744	0.643418
GP4J-10	39.9713	-105.604	2904	std	5	2.7	0.976	0	514200	14400	KNSTD	0	0	KNSTD	15.008	0.62			0.74	0.678182	20			15.008	0.72469
GP4J-11	39.9872	-105.624	3051	std	5	2.7	0.972	0	528200	19100	KNSTD	0	0	KNSTD	14.121	0.667			0.7	0.544545	20			14.121	0.754663
GP4J-23	39.9517	-105.584	2708	std	5	2.7	0.979	0	587890	20575	KNSTD	0	0	KNSTD	19.189	0.891			0.96	0.856364	20			19.189	1.01194
33-JB-25	39.9978	-105.635	3162	std	3	2.7	0.978	0	552800	18100	KNSTD	0	0	KNSTD	13.472	0.602			0.67	0.443636	20			13.472	0.68981
Jenny Lake, WY
Outer Jenny Lake moraine
OJEN-1	43.7659	-110.71	2102	std	2.25	2.7	1	0	354000	6000	KNSTD	0	0	KNSTD	15.406	0.535			1	1	12	15.9138	0.860973			7
OJEN-2	43.7664	-110.711	2094	std	2.5	2.7	1	0	374000	9000	KNSTD	0	0	KNSTD	16.376	0.634
OJEN-3	43.7664	-110.711	2094	std	1.5	2.7	1	0	337000	8000	KNSTD	0	0	KNSTD	14.696	0.566
OJEN-5	43.7656	-110.711	2092	std	1.5	2.7	1	0	361000	8000	KNSTD	0	0	KNSTD	15.716	0.59
OJEN-6	43.7652	-110.71	2102	std	1.5	2.7	1	0	389000	9000	KNSTD	0	0	KNSTD	16.781	0.64
OJEN-7	43.765	-110.71	2099	std	2	2.7	1	0	380000	9000	KNSTD	0	0	KNSTD	16.506	0.635
OJEN-8	43.7646	-110.71	2095	std	1.5	2.7	1	0	364000	9000	KNSTD	0	0	KNSTD	15.809	0.619
OJEN-9	43.7646	-110.71	2095	std	2	2.7	1	0	383000	9000	KNSTD	0	0	KNSTD	16.68	0.64
OJEN-10	43.7831	-110.73	2115	std	2	2.7	0.992	0	340000	8000	KNSTD	0	0	KNSTD	14.767	0.567
OJEN-11	43.784	-110.729	2100	std	2	2.7	0.992	0	375000	14000	KNSTD	0	0	KNSTD	16.401	0.79
Inner Jenny Lake moraine
IJEN-1	43.7807	-110.726	2113	std	1.75	2.7	1	0	337000	8000	KNSTD	0	0	KNSTD	14.525	0.559			0.99	1	12	14.7916	1.19735			7
IJEN-2	43.7804	-110.725	2097	std	1.75	2.7	1	0	318000	9000	KNSTD	0	0	KNSTD	13.892	0.576
IJEN-3	43.7799	-110.723	2108	std	2	2.7	1	0	355000	8000	KNSTD	0	0	KNSTD	15.346	0.58
IJEN-5	43.7779	-110.722	2110	std	2	2.7	1	0	296000	7000	KNSTD	0	0	KNSTD	12.85	0.494
IJEN-6	43.7751	-110.719	2103	std	1.75	2.7	1	0	359000	9000	KNSTD	0	0	KNSTD	15.538	0.612
IJEN-7	43.7669	-110.714	2093	std	2	2.7	1	0	324000	8000	KNSTD	0	0	KNSTD	14.219	0.556
IJEN-11	43.7581	-110.716	2084	std	2	2.7	1	0	374000	9000	KNSTD	0	0	KNSTD	16.431	0.636
IJEN-13	43.7577	-110.716	2090	std	1.5	2.7	1	0	356000	8000	KNSTD	0	0	KNSTD	15.532	0.586
Upvalley
BED-1	43.785	-110.83	2618	std	1	2.7	0.955	0	473000	11000	KNSTD	0	0	KNSTD	14.779	0.565			0.22	0.3525	12			14.779	0.675083	7
BED-2	43.767	-110.749	2214	std	2.5	2.7	0.973	0	390000	7000	KNSTD	0	0	KNSTD	16.077	0.566			0.79	0.8575	12			16.077	0.69419
LS-1	43.7921	-110.841	2767	std	1	2.7	0.983	0	483000	9000	KNSTD	0	0	KNSTD	13.289	0.473			0.13	0.159167	12	13.6083	0.747159
LS-7	43.7911	-110.842	2787	std	1.5	2.7	0.982	0	528000	16000	KNSTD	0	0	KNSTD	14.373	0.617
LS-8	43.7914	-110.842	2764	std	2.25	2.7	0.982	0	472000	11000	KNSTD	0	0	KNSTD	13.163	0.503
NW Yellowstone, MT, WY
Eightmile moraine
8-B2	45.4288	-110.707	1550	std	2.5	2.7	1	0	227521	25027.3	NIST_Certified	0	0	KNSTD	16.663	1.908			1	1	125	18.3498	1.78275			8
8-D1	45.4293	-110.705	1545	std	0.75	2.7	1	0	247823	13630.3	NIST_Certified	0	0	KNSTD	17.92	1.129
8-F2	45.4373	-110.695	1544	std	1.5	2.7	1	0	270195	24857.9	NIST_Certified	0	0	KNSTD	19.585	1.905
8-G2	45.4359	-110.691	1529	std	1	2.7	1	0	293380	24350.5	NIST_Certified	0	0	KNSTD	21.311	1.892
8-I1	45.4352	-110.69	1529	std	1.75	2.7	1	0	246977	12101.9	NIST_Certified	0	0	KNSTD	18.223	1.053
8-I2	45.4352	-110.69	1529	std	1.75	2.7	1	0	262879	23133.4	NIST_Certified	0	0	KNSTD	19.339	1.808
8-J1	45.3654	-110.69	1554	std	2	2.7	1	0	246219	33732	NIST_Certified	0	0	KNSTD	17.888	2.521
8-J2	45.3654	-110.69	1554	std	2	2.7	1	0	271561	29328.6	NIST_Certified	0	0	KNSTD	19.637	2.213
8-K1	45.4294	-110.688	1536	std	2.75	2.7	1	0	255371	8427.24	NIST_Certified	0	0	KNSTD	18.867	0.847
8-L1	45.3651	-110.69	1554	std	3	2.7	1	0	194781	20257.2	NIST_Certified	0	0	KNSTD	14.366	1.561
8-L2	45.3651	-110.69	1554	std	3	2.7	1	0	253836	11930.3	NIST_Certified	0	0	KNSTD	18.568	1.042
8-M2	45.3627	-110.691	1561	std	2.5	2.7	1	0	245728	9829.1	NIST_Certified	0	0	KNSTD	17.83	0.897
8-A2	45.432	-110.7	1548	std	1	2.7	1	0	193929	14544.7	NIST_Certified	0	0	KNSTD	14.121	1.146
Chico moraine
CH-1A	45.3388	-110.698	1628	std	2.5	2.7	1	0	231385	19667.7	NIST_Certified	0	0	KNSTD	15.985	1.447			0.94	0.918222	125	17.6796	1.88661			8
CH-2A	45.3372	-110.697	1634	std	1.75	2.7	1	0	254105	15500.4	NIST_Certified	0	0	KNSTD	17.329	1.184
CH-3B	45.3343	-110.695	1652	std	1.75	2.7	1	0	261671	22503.7	NIST_Certified	0	0	KNSTD	17.589	1.61
CH-6A	45.3351	-110.705	1615	std	1.75	2.7	1	0	231766	19004.8	NIST_Certified	0	0	KNSTD	16.075	1.41
CH-6B	45.3351	-110.705	1615	std	1.75	2.7	1	0	217491	23706.5	NIST_Certified	0	0	KNSTD	15.114	1.716
CH-8A	45.336	-110.704	1615	std	0.75	2.7	1	0	286655	16339.4	NIST_Certified	0	0	KNSTD	19.571	1.268
CH-9B	45.338	-110.703	1618	std	1.75	2.7	1	0	271896	18760.8	NIST_Certified	0	0	KNSTD	18.723	1.416
CH-10B	45.3395	-110.703	1612	std	1.25	2.7	1	0	304768	17981.3	NIST_Certified	0	0	KNSTD	20.849	1.389
CH-11B	45.3415	-110.703	1615	std	0.75	2.7	1	0	260763	11995.1	NIST_Certified	0	0	KNSTD	17.881	0.988
Deckard Flats moraine
DF-1A	45.0387	-110.685	1811	std	0.75	2.7	1	0	262015	11790.7	NIST_Certified	0	0	KNSTD	15.606	0.849			0.48	0.793939	125	15.8098	1.31852			8
DF-2B	45.0387	-110.685	1811	std	1.75	2.7	1	0	237430	21606.1	NIST_Certified	0	0	KNSTD	14.309	1.377
DF-3B	45.0387	-110.685	1811	std	1.75	2.7	1	0	248327	16637.9	NIST_Certified	0	0	KNSTD	14.94	1.102
DF-4A	45.0387	-110.685	1811	std	1.75	2.7	1	0	234159	20137.6	NIST_Certified	0	0	KNSTD	14.118	1.291
DF-5B	45.0389	-110.685	1811	std	1.5	2.7	1	0	302954	12118.2	NIST_Certified	0	0	KNSTD	18.08	0.91
DF-6A	45.0389	-110.685	1811	std	1.75	2.7	1	0	252562	12880.7	NIST_Certified	0	0	KNSTD	15.184	0.903
DF-6B	45.0389	-110.685	1811	std	1.75	2.7	1	0	280190	21294.4	NIST_Certified	0	0	KNSTD	16.797	1.379
DF-7A	45.0386	-110.685	1811	std	1.5	2.7	1	0	269246	14000.8	NIST_Certified	0	0	KNSTD	16.124	0.973
DF-8A	45.0384	-110.685	1807	std	1.25	2.7	1	0	282939	16693.4	NIST_Certified	0	0	KNSTD	16.94	1.127
DF-9B	45.0382	-110.684	1804	std	1.75	2.7	1	0	246418	9856.71	NIST_Certified	0	0	KNSTD	14.906	0.749
DF-10A	45.0382	-110.683	1801	std	0.75	2.7	1	0	282204	34146.6	NIST_Certified	0	0	KNSTD	16.904	2.117
Junction Butte moraine****
JB-1	44.9087	-110.374	1942	std	0.75	2.7	1	0	342000	8000	KNSTD	0	0	KNSTD	16.029	0.614			0.21	0.726889	125	15.4658	0.723866			8
JB-2	44.9088	-110.375	1941	std	1	2.7	1	0	333000	8000	KNSTD	0	0	KNSTD	15.66	0.606
JB-4	44.9145	-110.377	1907	std	1	2.7	1	0	321000	6000	KNSTD	0	0	KNSTD	15.492	0.552
JB-7	44.9169	-110.378	1897	std	1	2.7	1	0	320000	7000	KNSTD	0	0	KNSTD	15.558	0.582
JB-8	44.9174	-110.378	1885	std	1	2.7	1	0	290000	8000	KNSTD	0	0	KNSTD	14.278	0.586
JB-11	44.9206	-110.376	1886	std	1	2.7	1	0	322000	8000	KNSTD	0	0	KNSTD	15.778	0.619
Wallowas, OR*****
TTO moraine
TTO-2B	45.3207	-117.196	1530	std	1.75	2.7	1	0	318413	13691.8	NIST_Certified	0	0	KNSTD	23.343	1.233			1	1	27.1	24.1757	1.09749			9
TTO-3B	45.3187	-117.195	1536	std	1.75	2.7	1	0	330774	10915.5	NIST_Certified	0	0	KNSTD	24.107	1.084
TTO-7A	45.3259	-117.199	1524	std	2	2.7	1	0	327596	23259.3	NIST_Certified	0	0	KNSTD	24.149	1.874
TTO-9B	45.3282	-117.2	1509	std	1	2.7	1	0	311597	17449.4	NIST_Certified	0	0	KNSTD	23.09	1.477
TTO-10B	45.3262	-117.199	1524	std	1.25	2.7	1	0	349847	20641	NIST_Certified	0	0	KNSTD	25.564	1.705
TTO-11A	45.3327	-117.205	1481	std	1.5	2.7	1	0	326841	18629.9	NIST_Certified	0	0	KNSTD	24.801	1.609
TTY moraine (old samples)
TTY-8A	45.3293	-117.202	1498	std	2	2.7	1	0	321247	23772.3	NIST_Certified	0	0	KNSTD	24.175	1.943										9
TTY-10B	45.3306	-117.203	1487	std	1.5	2.7	1	0	308275	20346.1	NIST_Certified	0	0	KNSTD	23.337	1.703
TTY-12B	45.3168	-117.221	1509	std	1.5	2.7	1	0	307541	16299.7	NIST_Certified	0	0	KNSTD	22.895	1.404
TTY moraine (young samples)
TTY-1B	45.312	-117.193	1558	std	1.75	2.7	1	0	260073	15604.4	NIST_Certified	0	0	KNSTD	18.872	1.273			0.96	1	27.1	18.9053	0.529172			9
TTY-6A	45.3253	-117.199	1524	std	2	2.7	1	0	250299	18021.5	NIST_Certified	0	0	KNSTD	18.702	1.467
TTY-13B	45.335	-117.207	1439	std	1.75	2.7	1	0	240222	10810	NIST_Certified	0	0	KNSTD	19.142	1.042
TTY-3B	45.3172	-117.195	1542	std	1.75	2.7	1	0	261753	20940.3	NIST_Certified	0	0	KNSTD	19.214	1.651
TTY-2A	45.3139	-117.194	1551	std	1.75	2.7	1	0	166723	13671.3	NIST_Certified	0	0	KNSTD	12.32	1.08
TTY-2B	45.3139	-117.194	1551	std	1.75	2.7	1	0	206366	16922	NIST_Certified	0	0	KNSTD	15.169	1.33
WTO moraine
WTO-1B	45.3235	-117.222	1475	std	1.75	2.7	1	0	258163	12391.8	NIST_Certified	0	0	KNSTD	19.936	1.136
WTO-1C	45.3235	-117.222	1475	std	1.75	2.7	1	0	274548	12629.2	NIST_Certified	0	0	KNSTD	21.117	1.168
WTO-3B	45.3248	-117.222	1466	std	1.75	2.7	1	0	232152	13232.7	NIST_Certified	0	0	KNSTD	18.154	1.176
WTO-4A	45.3255	-117.223	1460	std	1.75	2.7	1	0	260782	11474.4	NIST_Certified	0	0	KNSTD	20.351	1.091
WTO-5A	45.3258	-117.223	1454	std	1.75	2.7	1	0	246954	8890.33	NIST_Certified	0	0	KNSTD	19.428	0.917
WTO-9B	45.3373	-117.216	1405	std	2	2.7	1	0	228098	14142.1	NIST_Certified	0	0	KNSTD	18.74	1.298
Glacier Lake moraine******
GL-1	45.1581	-117.283	2512	std	1.5	2.7	0.944	0	318433	13374.2	NIST_Certified	0	0	KNSTD	12.149	0.63	6	12.8779	0.01	0.01	27.1	12.221	1.80183			9
GL-2	45.1589	-117.284	2506	std	1.5	2.7	0.9821	0	59153.3	5501.26	NIST_Certified	0	0	KNSTD	2.237	0.219	6
GL-3	45.159	-117.284	2509	std	1.5	2.7	0.9821	0	264323	10837.2	NIST_Certified	0	0	KNSTD	9.689	0.494	5	10.1735
GL-5	45.1596	-117.285	2504	std	2.5	2.7	0.9852	0	284027	17893.7	NIST_Certified	0	0	KNSTD	10.527	0.737	3	10.8428
GL-5C	45.1596	-117.285	2504	std	2.5	2.7	0.9846	0	305566	16500.6	NIST_Certified	0	0	KNSTD	11.351	0.704	3	11.6915
GL-6C	45.1595	-117.285	2503	std	1.5	2.7	0.9852	0	374077	31048.4	NIST_Certified	0	0	KNSTD	13.741	1.218	6	14.5655
Glacier Lake bedrock******
GL-7B	45.1597	-117.284	2502	std	1	2.7	0.9852	0	307616	16918.9	NIST_Certified	0	0	KNSTD	11.292	0.71	9	12.3083	0.01	0.01	27.1			11.292	0.31799	9
GL-7C	45.1597	-117.284	2502	std	1	2.7	0.9852	0	301837	28372.7	NIST_Certified	0	0	KNSTD	11.085	1.097	9	12.0827
Fremont/Titcomb, WRR, Wymoing
Fremont terminal moraine
91-035	42.89	-109	2262	std	2	2.7	1	0	625000	18750	KNSTD	0	0	KNSTD	24.036	1.028			1	1	38.7	22.4087	2.12483			10
91-035	42.89	-109	2262	std	2	2.7	1	0	623000	18690	KNSTD	0	0	KNSTD	23.963	1.025
92-108-1	42.9	-109	2274	std	2	2.7	1	0	676000	20280	KNSTD	0	0	KNSTD	25.656	1.098
91-032	42.89	-109	2311	std	5	2.7	1	0	685000	20550	KNSTD	0	0	KNSTD	25.945	1.111
92-105-2	42.9	-109	2290	std	3	2.7	1	0	586000	17580	KNSTD	0	0	KNSTD	22.341	0.956
92-110-1	42.9	-109	2287	std	4	2.7	1	0	589000	17670	KNSTD	0	0	KNSTD	22.676	0.97
92-107-1	42.9	-109	2271	std	2	2.7	1	0	500000	15000	KNSTD	0	0	KNSTD	19.411	0.83
92-106-2	42.9	-109	2271	std	2	2.7	1	0	602000	18060	KNSTD	0	0	KNSTD	23.042	0.986
91-029	42.89	-109	2299	std	5	2.7	1	0	548000	16440	KNSTD	0	0	KNSTD	21.189	0.906
91-009	42.89	-109	2310	std	6	2.7	1	0	550000	16500	KNSTD	0	0	KNSTD	21.267	0.909
91-041	42.9	-109	2360	std	5	2.7	1	0	540000	16200	KNSTD	0	0	KNSTD	20.094	0.859
91-013	42.89	-109	2302	std	6	2.7	1	0	594000	17820	KNSTD	0	0	KNSTD	22.994	0.984
91-031	42.89	-109	2311	std	5	2.7	1	0	615000	18450	KNSTD	0	0	KNSTD	23.439	1.003
91-033	42.89	-109	2302	std	5	2.7	1	0	530000	15900	KNSTD	0	0	KNSTD	20.515	0.877
91-010	42.89	-109	2302	std	4	2.7	1	0	507000	15210	KNSTD	0	0	KNSTD	19.563	0.836
91-030	42.89	-109	2305	std	5	2.7	1	0	454000	13620	KNSTD	0	0	KNSTD	17.748	0.758
Soda Lake terminal moraine
91-003	42.93	-109	2276	std	14	2.7	1	0	518000	15540	KNSTD	0	0	KNSTD	21.839	0.934			1	1	38.7	23.1703	2.54529			10
91-003	42.93	-109	2276	std	14	2.7	1	0	513000	15390	KNSTD	0	0	KNSTD	21.642	0.925
91-004	42.93	-109	2276	std	5	2.7	1	0	671000	20130	KNSTD	0	0	KNSTD	26.03	1.114
Half Moon moraine
92-117	42.92	-109	2357	std	3	2.7	1	0	645000	19350	KNSTD	0	0	KNSTD	23.378	1			1	1	38.7	23.2295	0.617544			10
92-119	42.91	-109	2319	std	5	2.7	1	0	609000	18270	KNSTD	0	0	KNSTD	23.081	0.987
Recessional moraines
QPt2-FL
92-123	42.91	-109.85	2369	std	3	2.7	1	0	534000	16020	KNSTD	0	0	KNSTD	19.52	0.834			0.97	0.94	38.7	19.462	0.493416			10
92-155	42.91	-109.85	2375	std	2.5	2.7	1	0	535000	16050	KNSTD	0	0	KNSTD	19.404	0.829
QPt2-HL
92-129	42.91	-109.85	2390	std	5	2.7	1	0	561000	16830	KNSTD	0	0	KNSTD	20.44	0.874			0.97	0.947083	38.7	19.8005	1.031			10
92-124	42.91	-109.85	2337	std	5	2.7	1	0	503000	15090	KNSTD	0	0	KNSTD	19.161	0.819
QPt3-HL
91-020	42.9	-109.85	2352	std	5	2.7	1	0	503000	15090	KNSTD	0	0	KNSTD	18.979	0.811			0.96	0.956667	38.7	18.979	0.9396			10
QPt4-FL
92-127	42.91	-109.85	2335	std	4	2.7	1	0	504000	15120	KNSTD	0	0	KNSTD	19.075	0.815			0.95	0.970833	38.7	19.075	0.944264			10
QPt5-HL
92-130	42.91	-109.85	2341	std	5	2.7	1	0	541000	16230	KNSTD	0	0	KNSTD	20.413	0.873			0.94	0.969375	38.7	19.5308	1.32531			10
91-024	42.91	-109.85	2323	std	10	2.7	1	0	502000	15060	KNSTD	0	0	KNSTD	20.033	0.856
92-125	42.91	-109.85	2341	std	5	2.7	1	0	528000	15840	KNSTD	0	0	KNSTD	19.971	0.854
91-026	42.91	-109.85	2342	std	4	2.7	1	0	468000	14040	KNSTD	0	0	KNSTD	17.706	0.756
Erratics
344-E	43.11	-109	3247	std	2.5	2.7	0.985	0	652000	19560	KNSTD	0	0	KNSTD	13.467	0.575	2.3	13.7767	0.13	0.210833	38.7	13.7767	0.67026			10
345-B	43.11	-109	3247	std	4	2.7	0.985	0	728000	21840	KNSTD	0	0	KNSTD	15.146	0.647	4	15.7518	0.13	0.210833	38.7			15.7518	0.757419
343-B	43.12	-109	3226	std	4	2.7	0.985	0	745000	22350	KNSTD	0	0	KNSTD	15.676	0.669			0.13	0.228333	38.7			15.676	0.775336
341-O	43.12	-109	3228	std	8	2.7	0.985	0	813700	24411	KNSTD	0	0	KNSTD	17.6	0.752			0.13	0.226667
Titcomb Lakes moraine
138-I	43.1	-109.6	3230	std	4	2.7	0.985	0	627000	18810	KNSTD	0	0	KNSTD	13.286	0.567			0.12	0.225	38.7	13.3383	0.624405			10
139-I	43.1	-109.6	3230	std	4	2.7	0.985	0	591000	17730	KNSTD	0	0	KNSTD	12.531	0.535
333-I	43.1	-109.6	3230	std	3	2.7	0.985	0	596600	17898	KNSTD	0	0	KNSTD	12.544	0.535
334-I	43.1	-109.6	3230	std	3	2.7	0.985	0	669700	20091	KNSTD	0	0	KNSTD	14.051	0.6
335-I	43.1	-109.6	3230	std	8	2.7	0.985	0	615700	18471	KNSTD	0	0	KNSTD	13.484	0.575
336-I	43.1	-109.6	3230	std	3	2.7	0.985	0	656600	19698	KNSTD	0	0	KNSTD	13.786	0.588
337-I	43.1	-109.6	3230	std	9	2.7	0.985	0	624700	18741	KNSTD	0	0	KNSTD	13.786	0.588
338-I	43.1	-109.6	3230	std	5	2.7	0.985	0	625100	18753	KNSTD	0	0	KNSTD	13.356	0.57
339-I	43.1	-109.6	3230	std	4	2.7	0.985	0	623900	18717	KNSTD	0	0	KNSTD	13.221	0.564
Uintas, UT
Lake Fork Distal Ridge
LF04-1	40.5166	-110.462	2561	std	5	2.65	1	0	452632	20614	NIST_Certified	0	0	KNSTD	18.403	1.01			1	1	35	19.958	1.24204			11
LF04-2	40.5176	-110.463	2560	std	6	2.65	1	0	471053	19737	NIST_Certified	0	0	KNSTD	19.233	0.998
LF04-5B	40.519	-110.462	2553	std	4	2.65	1	0	485965	21930	NIST_Certified	0	0	KNSTD	19.569	1.067
LF04-5A	40.519	-110.462	2553	std	8	2.65	1	0	485965	21053	NIST_Certified	0	0	KNSTD	20.13	1.068
LFRK-5	40.5172	-110.46	2551	std	2.5	2.65	1	0	528947	33070	NIST_Certified	0	0	KNSTD	20.87	1.456
LF04-4	40.5181	-110.461	2555	std	7	2.65	1	0	529825	26842	NIST_Certified	0	0	KNSTD	21.543	1.277
Lake Fork Proximal Ridge
LFR-4	40.5105	-110.451	2450	std	2	2.65	1	0	427193	22280.7	NIST_Certified	0	0	KNSTD	18.307	1.108			0.98	1	35	18.7281	0.702977			1
LFR-9	40.5167	-110.457	2499	std	2.5	2.65	1	0	442982	22368.4	NIST_Certified	0	0	KNSTD	18.413	1.088
LFR-6	40.5098	-110.451	2438	std	7	2.65	1	0	412281	22017.5	NIST_Certified	0	0	KNSTD	18.538	1.142
LFR-5	40.5103	-110.451	2439	std	8	2.65	1	0	411404	36666.7	NIST_Certified	0	0	KNSTD	18.627	1.761
LFR-7	40.5157	-110.456	2490	std	2.5	2.65	1	0	444737	21491.2	NIST_Certified	0	0	KNSTD	18.587	1.064
LFR-1	40.5131	-110.453	2464	std	1	2.65	1	0	446491	19649.1	NIST_Certified	0	0	KNSTD	18.754	1.005
LFR-3	40.5112	-110.452	2451	std	2	2.65	1	0	468421	27368.4	NIST_Certified	0	0	KNSTD	19.871	1.313
N Fork Provo terminal moraine*******
NFP-2B	40.7023	-111.094	2327	std	3	2.65	0.999742	0	435000	15300	KNSTD	0	0	KNSTD	17.709	0.824			1	1	10	18.2919	2.18183			12,13
NFP-3A	40.702	-111.094	2321	std	6	2.65	0.999742	0	481000	51600	KNSTD	0	0	KNSTD	19.92	2.231
NFP-4A	40.5962	-111.093	2324	std	5	2.65	0.998971	0	473000	13200	KNSTD	0	0	KNSTD	19.526	0.806
NFP-4B	40.5962	-111.093	2324	std	2.5	2.65	0.999532	0	391000	19400	KNSTD	0	0	KNSTD	16.023	0.934
NFP-4C	40.5962	-111.093	2324	std	3	2.65	0.999532	0	375000	18600	KNSTD	0	0	KNSTD	15.455	0.901
NFP-4D	40.5962	-111.093	2324	std	3	2.65	0.998971	0	533000	25500	KNSTD	0	0	KNSTD	21.379	1.215
NFP-5	40.5946	-111.087	2346	std	3.5	2.65	1	0	446000	11800	KNSTD	0	0	KNSTD	18.031	0.727
NFP-1	40.5985	-111.094	2319	std	5	2.65	0.999742	0	322000	15600	KNSTD	0	0	KNSTD	13.633	0.781
N Fork Provo lateral moraine*******
NFP-12	40.6006	-111.072	2505	std	6	2.65	0.999532	0	493000	15000	KNSTD	0	0	KNSTD	18.204	0.783			1	1	10	18.9985	0.84522			12,13
NFP-13	40.6007	-111.072	2504	std	4.5	2.65	0.999532	0	511000	15200	KNSTD	0	0	KNSTD	18.618	0.792
NFP-15	40.5996	-111.075	2471	std	2.5	2.65	0.999484	0	537000	18000	KNSTD	0	0	KNSTD	19.579	0.887
NFP-14	40.6003	-111.073	2489	std	3	2.65	0.999484	0	542000	14900	KNSTD	0	0	KNSTD	19.593	0.803
Bald Mtn pass bedrock ages*******
BMP-2	40.6898	-110.899	3277	std	5	2.65	0.99711	0	678000	19000	KNSTD	0	0	KNSTD	15.084	0.623			0	0	27.1			15.084	0.72824	12,13
BMP-4	40.6896	-110.9	3280	std	4	2.65	0.99711	0	685000	14000	KNSTD	0	0	KNSTD	15.087	0.552			0	0	27.1			15.087	0.668554
BMP-7	40.6874	-110.909	3250	std	3	2.65	0.998263	0	729000	27000	KNSTD	0	0	KNSTD	16.149	0.774			0	0	27.1			16.149	0.872966
BMP-5	40.6868	-110.909	3250	std	2.5	2.65	0.998053	0	776000	147000	KNSTD	0	0	KNSTD	17.079	3.29
Bear River-distal
EBBF-1	40.9178	-110.821	2646	std	4.5	2.65	1	0	548000	30000	KNSTD	0	0	KNSTD	17.953	1.127			1	1	27.1	19.148	1.06967			13
EBBF-3	40.9241	-110.819	2592	std	6.5	2.65	1	0	534000	14800	KNSTD	0	0	KNSTD	18.412	0.758
EBBF-4	40.928	-110.809	2578	std	3.5	2.65	1	0	570000	31100	KNSTD	0	0	KNSTD	19.271	1.207
EBBF-2	40.9224	-110.817	2593	std	6.5	2.65	1	0	583000	28600	KNSTD	0	0	KNSTD	19.909	1.152
EBBF-5	40.9181	-110.804	2645	std	4.5	2.65	1	0	624000	37300	KNSTD	0	0	KNSTD	20.195	1.359
Bear River-proximal
EFBR-9C	40.8855	-110.839	2654	std	3	2.65	1	0	576000	26200	KNSTD	0	0	KNSTD	18.518	1.015			0.78	0.802143	27.1	20.3834	1.47847			13
EFBR-9A	40.8855	-110.839	2654	std	5	2.65	1	0	592000	26000	KNSTD	0	0	KNSTD	19.268	1.031
EFBR-7	40.8822	-110.841	2715	std	3	2.65	1	0	641000	59700	KNSTD	0	0	KNSTD	19.645	1.933
EFBR-5	40.8805	-110.843	2651	std	5	2.65	1	0	644000	28500	KNSTD	0	0	KNSTD	20.783	1.119
EFBR-4B	40.8788	-110.842	2640	std	4	2.65	1	0	646000	24700	KNSTD	0	0	KNSTD	20.829	1.02
EFBR-8	40.8847	-110.84	2640	std	4.5	2.65	1	0	645000	22800	KNSTD	0	0	KNSTD	20.872	0.975
EFBR-9B	40.8855	-110.839	2654	std	5	2.65	1	0	713000	40600	KNSTD	0	0	KNSTD	22.769	1.475
EFBR-4A	40.8788	-110.842	2640	std	4.5	2.65	1	0	729000	134000	KNSTD	0	0	KNSTD	23.376	4.38
East Fork Smiths Fork
EFSF-5	41.0493	-110.381	2727	std	6	2.65	1	0	564000	27800	KNSTD	0	0	KNSTD	17.634	1.023			1	1	33	20.3868	2.38516			13
EFSF-2	41.0381	-110.397	2714	std	2	2.65	1	0	644000	44000	KNSTD	0	0	KNSTD	19.495	1.463
EFSF-4	41.0463	-110.398	2741	std	5	2.65	1	0	712000	27300	KNSTD	0	0	KNSTD	21.411	1.05
EFSF-8	41.0508	-110.382	2713	std	4	2.65	1	0	761000	36800	KNSTD	0	0	KNSTD	23.007	1.319
EFSF-10	41.0558	-110.393	2650	std	2	2.65	1	0	931000	41000	KNSTD	0	0	KNSTD	28.434	1.528
EFSF-7	41.0503	-110.382	2715	std	3	2.65	1	0	1090000	61300	KNSTD	0	0	KNSTD	31.869	2.05
EFSF-6	41.0496	-110.381	2718	std	5	2.65	1	0	1170000	344000	KNSTD	0	0	KNSTD	34.495	10.284
EFSF-1	41.0442	-110.402	2692	std	7	2.65	1	0	1690000	718000	KNSTD	0	0	KNSTD	50.609	21.83
EFSF-9	41.0511	-110.383	2700	std	4	2.65	1	0	1800000	130000	KNSTD	0	0	KNSTD	52.429	4.157
Burnt Fork
BF-13	40.9245	-110.093	2800	std	5	2.65	0.9927	0	491000	22600	KNSTD	0	0	KNSTD	14.8	0.817			1	1	16	18.3867	2.32351			13
BF-12	40.9259	-110.072	2779	std	10	2.65	0.996	0	703000	29500	KNSTD	0	0	KNSTD	21.597	1.122
BF-15	40.9171	-110.095	2812	std	6	2.65	1	0	582000	29000	KNSTD	0	0	KNSTD	17.282	1.011
BF-16	40.9168	-110.095	2840	std	5	2.65	1	0	631000	43500	KNSTD	0	0	KNSTD	18.186	1.375
BF-9	40.8981	-110.077	2993	std	5	2.65	1	0	732000	65600	KNSTD	0	0	KNSTD	19.013	1.806
BF-17	40.9164	-110.095	2826	std	7	2.65	1	0	662000	30400	KNSTD	0	0	KNSTD	19.442	1.073
BF-5	40.9029	-110.077	2958	std	7	2.65	1	0	655000	172000	KNSTD	0	0	KNSTD	17.786	4.722
BF-18	40.9156	-110.096	2835	std	7	2.65	1	0	508000	87700	KNSTD	0	0	KNSTD	15.079	2.653
Yellowstone
YS-7	40.5282	-110.326	2531	std	5	2.65	1	0	404386	16754.4	NIST_Certified	0	0	KNSTD	16.863	0.868			1	1	45	19.1424	1.49954			11
YS-9	40.5207	-110.327	2514	std	2.5	2.65	1	0	470175	20087.7	NIST_Certified	0	0	KNSTD	19.247	1.011
YS-3	40.5324	-110.326	2561	std	2.5	2.65	1	0	485088	22105.3	NIST_Certified	0	0	KNSTD	19.222	1.055
YS-10	40.5317	-110.326	2554	std	2.5	2.65	1	0	493860	20877.2	NIST_Certified	0	0	KNSTD	19.611	1.023
YS-8	40.5223	-110.327	2517	std	2.5	2.65	1	0	514035	19736.8	NIST_Certified	0	0	KNSTD	20.769	1.019
YS-11	40.5208	-110.327	2512	std	9	2.65	1	0	307018	12719.3	NIST_Certified	0	0	KNSTD	13.553	0.697
YS-6	40.5291	-110.326	2540	std	7	2.65	1	0	350877	14473.7	NIST_Certified	0	0	KNSTD	14.875	0.763
South Fork Ashley
SFA-9	40.7186	-109.709	2949	std	7	2.65	1	0	711000	28700	KNSTD	0	0	KNSTD	19.374	0.981			1	1	18	22.5187	1.81005			13
SFA-10	40.7189	-109.709	2976	std	2	2.65	1	0	851000	16800	KNSTD	0	0	KNSTD	21.545	0.781
SFA-5	40.7175	-109.7	2900	std	4	2.65	1	0	830000	33500	KNSTD	0	0	KNSTD	22.385	1.134
SFA-1	40.7174	-109.684	2854	std	7	2.65	1	0	799000	19800	KNSTD	0	0	KNSTD	22.743	0.893
SFA-8	40.7176	-109.706	2945	std	8	2.65	1	0	851000	18400	KNSTD	0	0	KNSTD	22.982	0.858
SFA-4	40.7191	-109.699	2913	std	3	2.65	1	0	906000	23400	KNSTD	0	0	KNSTD	23.925	0.956
SFA-2	40.7189	-103.687	2846	std	7	2.65	1	0	880000	29500	KNSTD	0	0	KNSTD	24.677	1.119
SFA-7	40.7165	-109.704	2921	std	4	2.65	1	0	1590000	38200	KNSTD	0	0	KNSTD	40.291	1.569
SFA-11	40.7196	-109.711	2969	std	8	2.65	1	0	213000	93600	KNSTD	0	0	KNSTD	6.011	2.652
SFA-6	40.7163	-109.701	2891	std	2	2.65	1	0	2210000	67400	KNSTD	0	0	KNSTD	56.274	2.448
Little Cottonwood-right lateral
02-UT-LCC-01	40.5823	-111.797	1584	std	3	2.65	0.99809	0.0003	254000	8140	KNSTD	0	0	KNSTD	18.754	0.869			1	1	17	18.3136	0.87551			14
02-UT-LCC-02	40.5815	-111.794	1612	std	1.8	2.65	0.9972	0.0003	247000	6670	KNSTD	0	0	KNSTD	17.715	0.753
02-UT-LCC-04	40.5828	-111.794	1601	std	2	2.65	0.99727	0.0003	249000	6210	KNSTD	0	0	KNSTD	18.034	0.742
02-UT-LCC-05	40.5828	-111.793	1605	std	3	2.65	0.99741	0.0003	262000	6550	KNSTD	0	0	KNSTD	19.035	0.786
02-UT-LCC-06	40.5817	-111.795	1605	std	2	2.65	0.99789	0.0003	244000	6110	KNSTD	0	0	KNSTD	17.612	0.725
02-UT-LCC-07	40.5823	-111.793	1605	std	2	2.65	0.9971	0.0003	244000	6340	KNSTD	0	0	KNSTD	17.625	0.736
02-UT-LCC-08	40.5808	-111.793	1611	std	2	2.65	0.99728	0.0003	271000	7040	KNSTD	0	0	KNSTD	19.42	0.815
American Fork
AF-1	40.52	-111.62	2296	std	6	2.65	0.986	0	395000	14400	KNSTD	0	0	KNSTD	17.222	0.818			1	1	7.5	17.3574	1.69882			14
AF-2	40.5183	-111.621	2312	std	3	2.65	0.9944	0	391000	16900	KNSTD	0	0	KNSTD	16.354	0.865
AF-3	40.5177	-111.621	2313	std	4	2.65	0.9948	0	475000	19000	KNSTD	0	0	KNSTD	19.721	0.993
AF-4	40.5179	-111.621	2312	std	2.5	2.65	0.9932	0	453000	12300	KNSTD	0	0	KNSTD	18.737	0.764
AF-6	40.5193	-111.621	2318	std	4	2.65	0.9921	0	390000	30400	KNSTD	0	0	KNSTD	16.412	1.377
AF-7	40.5159	-111.623	2285	std	4	2.65	0.9923	0	338000	15200	KNSTD	0	0	KNSTD	14.649	0.796
AF-8	40.5168	-111.624	2295	std	4.5	2.65	0.9947	0	473000	17800	KNSTD	0	0	KNSTD	19.941	0.966
AF-9	40.5158	-111.624	2283	std	4	2.65	0.9944	0	392000	11300	KNSTD	0	0	KNSTD	16.852	0.706
AF-10	40.5185	-111.622	2311	std	4.5	2.65	0.9898	0	401000	17400	KNSTD	0	0	KNSTD	17.037	0.904
AF-11	40.5185	-111.622	2311	std	4	2.65	0.9898	0	393000	7970	KNSTD	0	0	KNSTD	16.649	0.607
Ruby Mountains, NV
Terminal
SC-17	40.6805	-115.506	1991	std	3	2.7	0.99545	0	370000	19000	07KNSTD	0	0	KNSTD	20.968	1.255			1	0.931366	8.2	22.7354	2.14237			15
SC-18	40.6802	-115.506	1998	std	4	2.7	0.99479	0	413000	17000	07KNSTD	0	0	KNSTD	23.301	1.196
SC-19	40.6798	-115.506	2007	std	6	2.7	0.99441	0.0003	377000	16000	07KNSTD	0	0	KNSTD	22.802	1.266
SC-20	40.6791	-115.505	2028	std	5.5	2.7	0.99645	0.0001	362000	21000	07KNSTD	0	0	KNSTD	20.756	1.388
SC-21	40.6787	-115.504	2040	std	4	2.7	0.99414	0	476000	40000	07KNSTD	0	0	KNSTD	25.85	2.323
Recessional 1
SC-1	40.671	-115.501	2173	std	5	2.7	0.992	0.0003	460000	20000	07KNSTD	0	0	KNSTD	24.513	1.39			0.878049	0.774707	8.2	20.8294	2.06026			15
SC-2	40.6711	-115.501	2170	std	5.5	2.7	0.992	0	375000	16000	07KNSTD	0	0	KNSTD	19.338	1.015
SC-3	40.6712	-115.501	2169	std	7	2.7	0.995	0.0003	392000	21000	07KNSTD	0	0	KNSTD	21.278	1.389
SC-4	40.6712	-115.501	2169	std	3	2.7	0.995	0	433000	17000	07KNSTD	0	0	KNSTD	21.513	1.071
SC-5	40.6713	-115.501	2168	std	5	2.7	0.995	0.0003	356000	21000	07KNSTD	0	0	KNSTD	19.18	1.341
SC-6	40.6732	-115.502	2125	std	3	2.7	0.995	0.0003	342000	16000	07KNSTD	0	0	KNSTD	18.716	1.098
SC-7	40.6733	-115.503	2119	std	4	2.7	0.995	0	409000	23000	07KNSTD	0	0	KNSTD	21.268	1.364
Recessional 2
SC-22	40.6729	-115.501	2116	std	6	2.7	0.989	0	417000	17000	07KNSTD	0	0	KNSTD	22.145	1.129			0.847561	0.822951	8.2	22.67	1.57081			15
SC-23	40.673	-115.501	2113	std	5	2.7	0.989	0.0002	449000	18000	07KNSTD	0	0	KNSTD	24.546	1.292
SC-24	40.6729	-115.501	2115	std	4	2.7	0.989	0	423000	18000	07KNSTD	0	0	KNSTD	22.113	1.16
SC-25	40.6731	-115.501	2112	std	5	2.7	0.989	0.0001	385000	21000	07KNSTD	0	0	KNSTD	20.83	1.328
SC-26	40.6742	-115.5	2104	std	5	2.7	0.989	0.0003	422000	21000	07KNSTD	0	0	KNSTD	23.716	1.475
Recessional 3
SC-30	40.6724	-115.497	2123	std	5	2.7	0.981	0.0003	396000	20000	07KNSTD	0	0	KNSTD	22.132	1.385			0.810976	0.821038	8.2	18.905	2.54543			15
SC-32	40.6722	-115.498	2110	std	2	2.7	0.981	0	372000	19000	07KNSTD	0	0	KNSTD	19.632	1.17
SC-33	40.6722	-115.498	2112	std	3	2.7	0.981	0	316000	15000	07KNSTD	0	0	KNSTD	16.993	0.96
SC-34	40.6723	-115.498	2110	std	3	2.7	0.981	0.0003	300000	18000	07KNSTD	0	0	KNSTD	16.863	1.187
Recessional 4
SC-28	40.6716	-115.498	2110	std	5	2.7	0.985	0.0003	307000	16000	07KNSTD	0	0	KNSTD	17.468	1.105			0.804878	0.822951	8.2	18.22	1.15693			15
SC-29	40.6718	-115.497	2114	std	10	2.7	0.986	0.0003	322000	14000	07KNSTD	0	0	KNSTD	18.972	1.059
Recessional 5
SC-38	40.6692	-115.494	2140	std	12	2.7	0.963	0.0001	281000	12000	07KNSTD	0	0	KNSTD	16.49	0.878			0.768293	0.789617	8.2	17.4195	1.38477			15
SC-39	40.6691	-115.494	2145	std	6	2.7	0.951	0.0001	327000	13000	07KNSTD	0	0	KNSTD	18.349	0.934
Recessional 6
SC-41	40.6675	-115.492	2148	std	5	2.7	0.95	0.0001	302000	16000	07KNSTD	0	0	KNSTD	16.854	1.047			0.719512	0.786612	8.2	17.1032	1.5313			15
SC-42	40.6674	-115.493	2144	std	7	2.7	0.945	0	269000	15000	07KNSTD	0	0	KNSTD	15.239	0.97
SC-43	40.6675	-115.493	2144	std	5.5	2.7	0.953	0	342000	14000	07KNSTD	0	0	KNSTD	18.758	0.958
SC-44	40.667	-115.493	2145	std	9	2.7	0.944	0	307000	13000	07KNSTD	0	0	KNSTD	17.562	0.917
Sierra Nevada
Sonora Junction Tioga moraine (southern lobe)
SJTI05-1	38.3281	-119.47	2246	std	2	2.7	0.998	0	475000	12000	KNSTD	0	0	KNSTD	21.482	0.85			1	1	18	21.47	0.779755			16
SJTI05-2	38.3281	-119.47	2247	std	2	2.7	0.999	0	486300	12200	KNSTD	0	0	KNSTD	21.903	0.864
SJTI05-3	38.3281	-119.47	2248	std	2	2.7	0.999	0	470800	11900	KNSTD	0	0	KNSTD	21.271	0.841
SJTI05-5	38.328	-119.471	2251	std	3	2.7	0.996	0	451200	11500	KNSTD	0	0	KNSTD	20.672	0.82
SJTI05-8	38.3282	-119.471	2256	std	3	2.7	0.998	0	494200	12400	KNSTD	0	0	KNSTD	22.286	0.879
SJTI05-9	38.3283	-119.471	2253	std	1.5	2.7	0.998	0	472300	11900	KNSTD	0	0	KNSTD	21.206	0.838
SJTI05-4	38.3282	-119.47	2252	std	3	2.7	0.999	0	403000	10200	KNSTD	0	0	KNSTD	18.718	0.74
SJTI05-6	38.328	-119.471	2251	std	1.5	2.7	0.999	0	528200	13200	KNSTD	0	0	KNSTD	23.487	0.925
SJTI05-7	38.3283	-119.471	2257	std	3	2.7	0.998	0	540900	13600	KNSTD	0	0	KNSTD	24.206	0.956
Sonora Junction Tenaya moraine
SJTE06-1	38.3258	-119.472	2219	std	2	2.7	0.99	0	540600	10700	KNSTD	0	0	KNSTD	24.778	0.899			1	1	18	22.5329	2.78531			16
SJTE06-2	38.3259	-119.472	2298	std	1.5	2.7	0.995	0	458500	10800	KNSTD	0	0	KNSTD	20.185	0.776
SJTE06-3	38.3259	-119.473	2291	std	3	2.7	0.995	0	572500	13400	KNSTD	0	0	KNSTD	24.994	0.96
SJTE06-4	38.3259	-119.473	2301	std	3	2.7	0.995	0	424000	10000	KNSTD	0	0	KNSTD	19.057	0.733
SJTE06-5	38.326	-119.473	2300	std	3	2.7	0.995	0	535000	12500	KNSTD	0	0	KNSTD	23.372	0.897
SJTE06-6	38.3253	-119.471	2286	std	3	2.7	0.995	0	433900	10200	KNSTD	0	0	KNSTD	19.613	0.754
SJTE06-7	38.3254	-119.471	2268	std	2	2.7	0.995	0	494100	9600	KNSTD	0	0	KNSTD	22.005	0.794
SJTE06-9	38.3253	-119.471	2276	std	5	2.7	0.997	0	589600	13800	KNSTD	0	0	KNSTD	26.259	1.009
SJTE06-8	38.3253	-119.471	2276	std	2	2.7	0.995	0	85100	3600	KNSTD	0	0	KNSTD	4.406	0.229
Sonora Junction Tioga moraine (northern lobe)
SJTIR06-1	38.354	-119.469	2108	std	2	2.7	0.992	0	431700	11100	KNSTD	0	0	KNSTD	21.631	0.862			1	1	18	21.7407	0.629172			16
SJTIR06-2	38.354	-119.469	2108	std	3	2.7	0.991	0	428400	10400	KNSTD	0	0	KNSTD	21.662	0.843
SJTIR06-3	38.3535	-119.467	2110	std	4	2.7	0.992	0	438400	10600	KNSTD	0	0	KNSTD	22.238	0.864
JTIR06-4	38.3535	-119.467	2113	std	4	2.7	0.992	0	427700	10400	KNSTD	0	0	KNSTD	21.703	0.845
SJTIR06-5	38.3535	-119.468	2113	std	2	2.7	0.992	0	425500	10300	KNSTD	0	0	KNSTD	21.29	0.828
SJTIR06-6	38.3533	-119.467	2108	std	2	2.7	0.997	0	440300	12900	KNSTD	0	0	KNSTD	21.92	0.927
Lundy Canyon Tioga moraine
LCTI07-1	38.0273	-119.178	2324	std	5	2.7	0.994	0	365900	8700	07KNSTD	0	0	KNSTD	18.499	0.714			1	1	11	20.205	1.64341			16
LCTI07-2	38.0272	-119.178	2314	std	1	2.7	0.994	0	416200	9800	07KNSTD	0	0	KNSTD	20.194	0.776
LCTI07-3	38.0272	-119.178	2314	std	3	2.7	0.994	0	376900	7500	07KNSTD	0	0	KNSTD	18.829	0.683
LCTI07-4	38.027	-119.176	2290	std	5	2.7	0.994	0	438800	10400	07KNSTD	0	0	KNSTD	22.064	0.851
LCTI07-5	38.0269	-119.176	2283	std	4	2.7	0.994	0	426300	10100	07KNSTD	0	0	KNSTD	21.439	0.826
LCTI07-6	38.027	-119.176	2285	std	5	2.7	0.994	0	320000	6200	07KNSTD	0	0	KNSTD	16.755	0.603
*Samples in red are outliers according to original authors. Samples in green are on bedrock. Samples outlined in box are replicates.
**All samples that used the NIST_certified standard have had their Be concentrations reduced by 14% from the published values, since the authors had increased their values by 14% when reporting the values.
*** Moraine age is arithmetic mean of boulder ages. Error is st dev of boulder population plus 2.5% prod rate uncertainty, added in quadrature
****Samples from Junction Butte moraine are the older population and exclude a younger population (J. Licciardi, pers. comm., 2012)
*****Following Licciradi et al. (2004), samples from the TTO moraine are combined with older samples from the TTY moraine to derive one moraine age. Similarly, younger samples from the TTY moraine are combined with samples from the WTO moraine.
******Samples from Glacier Lake moraine and bedrock, Wallowa Mountains, have been increased to account for a snow correction (J. Licciardi, 2012, pers. comm).
*******Refsnider et al. (2008) incorrectly specified the Be standard as SRM 4325; the correct standard is KNSTD.

## Sheet: Hawaii
Sample name*	Latitude	Longitude	Elevation	Elv/pressure	Thickness	Density	Shielding	Erosion rate	[He-3]	+/-	mineral	Sample age	error	Normalized	Normalized	LGM length (km)	Moraine age**	Moraine error**	Reference
	(DD)	(DD)	(m)	flag	(cm)	(g cm-3)	correction	(cm yr-1)	atoms g-1	atoms g-1	phase	ka	ka	position (0-1)	elevation (0-1)		ka	ka
Recessional moraines
M2a
MK9A	19.7945	-155.496	3570	std	7.23	3.3	0.97	0	9700000	300000	ol	13.468	1.64	0.755556	0.5375	4	12.7122	2.46905	17
MK9B	19.7945	-155.496	3570	std	4.881	3.3	0.97	0	8000000	200000	ol	10.859	1.307
MK9D	19.7945	-155.496	3570	std	4.881	3.3	0.97	0	8700000	300000	ol	11.834	1.452
MK9D	19.7945	-155.496	3570	std	4.881	3.3	0.97	0	8500000	300000	pyr	11.566	1.422
MK9F	19.7945	-155.496	3570	std	4.881	3.3	0.97	0	11900000	300000	ol	15.834	1.907
M2b
MK10A	19.7942	-155.495	3570	std	7.2334	3.3	0.97	0	12600000	400000	pyr	17.064	2.081	0.722222	0.5375	4	17.7367	2.75124	17
MK10B	19.7942	-155.495	3570	std	4.881	3.3	0.97	0	15500000	400000	ol	19.825	2.39
MK10C	19.7942	-155.495	3570	std	7.2334	3.3	0.97	0	12000000	400000	ol	16.321	1.997
M2c
MK11	19.7957	-155.492	3590	std	6.0572	3.3	0.98	0	11400000	500000	ol	15.114	1.899	0.633333	0.5125	4	15.6515	1.95385	17
MK11	19.7957	-155.492	3590	std	6.0572	3.3	0.98	0	12300000	400000	pyr	16.189	1.978
Terminal moraine M0
MK12A	19.7841	-155.501	3220	std	4.881	3.3	1	0	12500000	400000	ol	19.214	2.344	1	1	4	20.0687	2.4312	17
MK12B	19.7841	-155.501	3190	std	4.881	3.3	1	0	13600000	400000	ol	20.687	2.511
MK12C	19.7841	-155.501	3190	std	4.881	3.3	1	0	13250000	400000	ol	20.305	2.468
M1 (LGM)
AN06-04	19.794	-155.453	3595	std	2	3.3	0.97	0	18000000	353000	ol	21.404	2.555	1	1	4	19.8283	3.38048	18
AN06-04	19.794	-155.453	3595	std	2	3.3	0.97	0	17700000	357000	pyr	21.13	2.524
AN06-05	19.793	-155.453	3585	std	2	3.3	0.97	0	13300000	343000	pyr	16.951	2.043
MBG (LGM)
CK03-13	19.789	-155.48	3560	std	1	3.3	0.96	0	19200000	303000	ol	22.988	2.731	0.98	1	4	21.8078	3.48677	18
CK03-14	19.789	-155.482	3560	std	5	3.3	0.92	0	17900000	329000	ol	23.257	2.772
CK03-14	19.789	-155.482	3560	std	5	3.3	0.92	0	17500000	284000	pyr	22.801	2.71
CK03-15	19.789	-155.481	3560	std	1	3.3	0.96	0	14200000	350000	ol	18.185	2.188
Waikahalulu (deglacial)
CK03-7	19.788	-155.469	3550	std	1	3.3	0.96	0	9170000	268000	ol	12.231	1.484	0.9	0.559583	4	15.5311	3.03988	18
CK03-7	19.788	-155.469	3550	std	1	3.3	0.96	0	9460000	203000	pyr	12.604	1.509
AN06-10	19.787	-155.469	3535	std	2	3.3	0.91	0	8920000	325000	ol	12.773	1.574
CK03-10A	19.787	-155.469	3545	std	3	3.3	0.94	0	10600000	214000	pyr	14.649	1.75
AN06-18	19.787	-155.469	3540	std	2	3.3	0.93	0	10500000	214000	pyr	14.57	1.741
CK03-6	19.788	-155.469	3555	std	1	3.3	0.96	0	11400000	311000	pyr	14.974	1.81
CK03-10A	19.787	-155.469	3545	std	3	3.3	0.94	0	11200000	206000	ol	15.355	1.83
AN06-12	19.788	-155.469	3578	std	2	3.3	0.94	0	12000000	341000	pyr	15.924	1.929
AN06-17	19.788	-155.469	3550	std	2	3.3	0.93	0	12100000	241000	pyr	16.455	1.965
AN06-16A	19.788	-155.469	3560	std	2	3.3	0.94	0	13600000	269000	pyr	18	2.149
AN06-16A	19.788	-155.469	3560	std	2	3.3	0.94	0	14700000	318000	ol	19.179	2.296
AN06-16B	19.788	-155.469	3560	std	2	3.3	0.94	0	15200000	467000	pyr	19.659	2.392
CK03-8	19.792	-155.469	3550	std	1	3.3	0.96	0	6800000	216000	pyr	8.899	1.085
AN06-11	19.787	-155.469	3535	std	2	3.3	0.92	0	7010000	175000	ol	9.865	1.187
Final deglaciation
calibrated 14C age														0	0	4	14.7	0.7	19
*Samples in red are outliers according to original authors.
** Moraine age is arithmetic mean of boulder ages. Error is st dev of boulder population plus 2.5% prod rate uncertainty, added in quadrature

## Sheet: Africa
Sample name	Latitude	Longitude	Elevation	Elv/pressure	Thickness	Density	Shielding	Erosion rate	[Be-10]	+/-	Be AMS	[Al-26]	+/-	Al AMS	Sample age	error	Normalized	Normalized	LGM length (km)	Moraine age*	Moraine error*	Reference
	(DD)	(DD)	(m)	flag	(cm)	(g cm-3)	correction	(cm yr-1)	atoms g-1	atoms g-1	standard**	atoms g-1	atoms g-1	standard	ka	ka	position (0-1)	elevation (0-1)		ka	ka
Rwenzori Mts
Mahoma-1
RZ-1	0.3583	29.9791	2635	std	2.14	2.7	0.994	0	267400	5100	07KNSTD	0	0	KNSTD	21.222	0.761	1	1	9	20.8773	0.70799	20
RZ-7	0.3503	29.9681	2955	std	1	2.7	0.978	0	318200	10800	07KNSTD	0	0	KNSTD	21.1	0.963
RZ-8	0.3499	29.968	2953	std	2.13	2.7	0.978	0	313200	6400	07KNSTD	0	0	KNSTD	21.016	0.769
RZ-9	0.3521	29.9693	2922	std	1	2.7	1	0	299600	5700	07KNSTD	0	0	KNSTD	20.171	0.723
Mahoma-2
RZ-2	0.3469	29.968	2988	std	2.26	2.7	1	0	365900	7000	07KNSTD	0	0	KNSTD	23.157	0.832	1	1	9	23.5445	0.719792	20
RZ-3	0.346	29.968	2988	std	1.79	2.7	1	0	372000	7100	07KNSTD	0	0	KNSTD	23.423	0.841
RZ-4	0.345	29.969	2986	std	2.32	2.7	1	0	382700	8500	07KNSTD	0	0	KNSTD	24.131	0.909
RZ-5	0.3441	29.9686	2989	std	2.89	2.7	1	0	369600	7100	07KNSTD	0	0	KNSTD	23.467	0.844
*Moraine age is arithmetic mean of boulder ages. Error is st dev of boulder population plus 2.5% prod rate uncertainty, added in quadrature

## Sheet: Equatorial Andes
Sample name*	Latitude	Longitude	Elv/pressure	Elv/pressure	Thickness	Density	Shielding	Erosion rate	[Be-10]	+/-	Be AMS	[Al-26]	+/-	Al AMS	Sample age	error	Normalized	Normalized	LGM length (km)	Moraine age**	Moraine error**	Reference
	(DD)	(DD)	(m or hPa)	flag	(cm)	(g cm-3)	correction	(cm yr-1)	atoms g-1	atoms g-1	standard	atoms g-1	atoms g-1	standard	ka	ka	position (0-1)	elevation (0-1)		ka	ka
Cajamarca, Peru
North Camp
MC-NC-9	-6.98746	-78.3297	3886	std	2	2.65	0.997389	0	642143	28061.1	KNSTD	0	0	KNSTD	22.103	1.18	1	1	2.5	23.6583	1.34913	21
MC-NC-6	-6.98369	-78.3375	3912	std	2	2.65	0.999206	0	660313	33174.2	KNSTD	0	0	KNSTD	22.347	1.317
MC-NC-10	-6.9879	-78.3303	3866	std	2	2.65	0.992369	0	676672	31111.4	KNSTD	0	0	KNSTD	23.484	1.299
MC-NC-7	-6.98704	-78.3294	3897	std	2	2.65	0.991063	0	718807	30814.1	KNSTD	0	0	KNSTD	24.417	1.288
MC-NC-8	-6.987	-78.3294	3898	std	2	2.65	0.982017	0	725326	30750.7	KNSTD	0	0	KNSTD	24.764	1.296
MC-NC-5	-6.98367	-78.3374	3913	std	2	2.65	0.981484	0	732879	38464.3	KNSTD	0	0	KNSTD	24.835	1.513
MC-NC-2	-6.98296	-78.336	3926	std	2	2.65	0.995619	0	1.51321e+06	53981.2	KNSTD	0	0	KNSTD	43.393	2.049
MC-NC-3	-6.98289	-78.336	3927	std	2	2.65	0.998479	0	2.0225e+06	90146.6	KNSTD	0	0	KNSTD	59.721	3.262
MC-NC-4	-6.98289	-78.336	3927	std	2	2.65	0.998248	0	4.88329e+06	121845	KNSTD	0	0	KNSTD	143.387	5.818
San Cirilo
SC-7	-6.90238	-78.6102	3959.65	std	1	2.65	0.989954	0	455088	23992.6	07KNSTD	0	0	KNSTD	17.746	1.083	1	1	4	21.3664	2.34589	21
SC-12	-6.917	-78.5921	3970.02	std	0.5	2.65	0.998478	0	522935	19671.8	07KNSTD	0	0	KNSTD	19.601	0.95
SC-8	-6.90276	-78.6051	3964.22	std	1	2.65	0.998449	0	535716	17909.4	07KNSTD	0	0	KNSTD	20.03	0.906
SC-6	-6.90411	-78.6114	3955.08	std	1	2.65	0.998707	0	564730	14420.2	07KNSTD	0	0	KNSTD	20.825	0.827
SC-3	-6.92892	-78.6146	3859.07	std	2	2.65	1	0	543647	14320.7	07KNSTD	0	0	KNSTD	21.095	0.849
SC-5	-6.90662	-78.6102	3953.56	std	1.5	2.65	0.999678	0	587387	16668.8	07KNSTD	0	0	KNSTD	21.498	0.895
SC-2	-6.92609	-78.6047	3922.77	std	1	2.65	0.999881	0	603670	14082.9	07KNSTD	0	0	KNSTD	22.206	0.851
SC-9	-6.91097	-78.6159	3938.62	std	0.5	2.65	0.999129	0	663165	19155.3	07KNSTD	0	0	KNSTD	23.907	1.004
SC-13	-6.94243	-78.592	3968.8	std	1	2.65	0.997558	0	721322	26854.6	07KNSTD	0	0	KNSTD	25.39	1.224
SC-4	-6.92666	-78.6062	3901.74	std	1	2.65	0.998079	0	838919	21590.3	07KNSTD	0	0	KNSTD	29.592	1.182
SC-11	-6.91837	-78.5892	3933.13	std	0.5	2.65	0.988864	0	1.27679e+06	46034	07KNSTD	0	0	KNSTD	40.828	1.939
SC-10	-6.9146	-78.617	3932.83	std	1.5	2.65	0.981876	0	1.34602e+06	50656.2	07KNSTD	0	0	KNSTD	42.906	2.091
Galeno***
MC-G-4	-6.97722	-78.3086	3845	std	2	2.65	0.990404	0	497564	9519.09	KNSTD	0	0	KNSTD	18.685	0.67	?	?	?	19.9343	0.973922	21
MC-G-2	-6.8875	-78.31	3854	std	2	2.65	0.956552	0	500355	9232.13	KNSTD	0	0	KNSTD	19.207	0.682
MC-G-3	-6.97859	-78.3083	3891	std	2	2.65	0.985131	0	547940	10251.7	KNSTD	0	0	KNSTD	19.805	0.706
MC-G-9	-6.97675	-78.3088	3830	std	2	2.65	0.984955	0	536783	10086.9	KNSTD	0	0	KNSTD	19.953	0.712
MC-G-8	-6.97664	-78.3088	3827	std	2	2.65	0.98831	0	540656	10580.7	KNSTD	0	0	KNSTD	20.032	0.724
MC-G-7	-6.97971	-78.3082	3939	std	2	2.65	0.981322	0	596196	15985.5	KNSTD	0	0	KNSTD	20.699	0.84
MC-G-6	-6.97984	-78.3082	3932	std	2	2.65	0.972209	0	606946	14142.4	KNSTD	0	0	KNSTD	21.159	0.811
MC-G-1	-6.97761	-78.3104	3889	std	2	2.65	0.977001	0	654652	34791.4	KNSTD	0	0	KNSTD	22.867	1.405
MC-G-5	-6.97993	-78.3083	3930	std	2	2.65	0.978179	0	1.34289e+06	24634.3	KNSTD	0	0	KNSTD	40.251	1.435
Junin, Peru
Group C
Alcacocha
PE02-ALC-03	-11.0709	-75.938	4381.99	std	0	2.65	0.97	0	778000	27000	KNSTD	0	0	KNSTD	20.678	0.956	1	1	8	29.4182	6.53194	22
PE01-ALC-26	-11.0705	-75.9371	4377.99	std	0	2.65	0.95	0	871000	39000	KNSTD	0	0	KNSTD	23.095	1.254
PE02-ALC-02	-11.0709	-75.9378	4376.99	std	0	2.65	0.98	0	1126000	33000	KNSTD	0	0	KNSTD	27.886	1.181
PE01-ALC-28	-11.072	-75.9379	4387.99	std	0	2.65	0.95	0	1431000	65000	KNSTD	0	0	KNSTD	34.745	1.911
PE01-ALC-29	-11.0718	-75.9381	4384.99	std	0	2.65	0.95	0	1438000	69000	KNSTD	0	0	KNSTD	34.912	1.996
PE01-ALC-27	-11.072	-75.9378	4382.99	std	0	2.65	0.95	0	1452000	64000	KNSTD	0	0	KNSTD	35.193	1.896
Antacocha
PE01-ANT-14	-11.0396	-75.9654	4263.99	std	0	2.65	0.95	0	1051000	28000	KNSTD	0	0	KNSTD	28.277	1.146	1	1	8	31.5306	2.19124	22
PE01-ANT-08	-11.0366	-75.9624	4274.99	std	0	2.65	0.95	0	1128000	30000	KNSTD	0	0	KNSTD	29.88	1.21
PE01-ANT-09	-11.0372	-75.962	4273.99	std	0	2.65	0.95	0	1133000	30000	KNSTD	0	0	KNSTD	30.006	1.213
PE01-ANT-10	-11.0375	-75.9622	4266.99	std	0	2.65	0.95	0	1184000	31000	KNSTD	0	0	KNSTD	31.242	1.257
PE01-ANT-13	-11.0381	-75.9633	4264.99	std	0	2.65	0.95	0	1218000	31000	KNSTD	0	0	KNSTD	32.025	1.274
PE01-ANT-12	-11.0376	-75.9632	4268.99	std	0	2.65	0.95	0	1270000	35000	KNSTD	0	0	KNSTD	33.111	1.364
PE01-ANT-11	-11.038	-75.9633	4265.99	std	0	2.65	0.95	0	1298000	37000	KNSTD	0	0	KNSTD	33.744	1.412
PE01-ANT-15	-11.0404	-75.965	4261.99	std	0	2.65	0.95	0	1306000	34000	KNSTD	0	0	KNSTD	33.96	1.364
Calcalcocha
PE01-CAL-17	-10.9716	-76.0245	4314.99	std	0	2.65	0.95	0	1422000	42000	KNSTD	0	0	KNSTD	35.535	1.513	1	1	10	30.4825	7.2	22
PE01-CAL-18	-10.9713	-76.024	4316.99	std	0	2.65	0.95	0	948000	31000	KNSTD	0	0	KNSTD	25.43	1.138
Collpa
PE02-COL-01	-10.926	-75.9388	4162	std	0	2.65	0.97	0	948000	29000	KNSTD	0	0	KNSTD	26.679	1.154	1	1	3	27.0738	0.787326	22
PE02-COL-03	-10.9258	-75.9391	4168	std	0	2.65	0.96	0	947000	33000	KNSTD	0	0	KNSTD	26.815	1.244
PE02-COL-07	-10.9258	-75.9402	4208	std	0	2.65	0.96	0	985000	30000	KNSTD	0	0	KNSTD	27.244	1.176
PE02-COL-02	-10.9262	-75.9388	4159	std	0	2.65	0.97	0	985000	39000	KNSTD	0	0	KNSTD	27.557	1.381
PE02-COL-04	-10.9258	-75.9391	4164	std	0	2.65	0.97	0	874000	31000	KNSTD	0	0	KNSTD	24.923	1.167
Group B
Alcacocha
PE02-ALC-05	-11.0706	-75.9381	4379.99	std	0	2.65	0.97	0	658000	23000	KNSTD	0	0	KNSTD	18.27	0.847	1	1	8	18.795	0.559901	22
PE01-ALC-25	-11.0698	-75.9384	4363.99	std	0	2.65	0.95	0	663000	28000	KNSTD	0	0	KNSTD	18.827	0.982
PE01-ALC-24	-11.0695	-75.9384	4373.99	std	0	2.65	0.95	0	668000	38000	KNSTD	0	0	KNSTD	18.868	1.221
PE01-ALC-23	-11.0681	-75.9374	4375.99	std	0	2.65	0.95	0	674000	28000	KNSTD	0	0	KNSTD	18.987	0.979
PE02-ALC-01	-11.0702	-75.9379	4376.99	std	0	2.65	0.97	0	690000	39000	KNSTD	0	0	KNSTD	19.023	1.224
Alcacocha
AL007	-11.0657	-75.9297	4390.99	std	0	2.65	0.99	0	659000	17000	KNSTD	0	0	KNSTD	17.884	0.713	0.846154	0.99	8	20.4706	2.224	22
AL010	-11.0659	-75.9293	4383.99	std	0	2.65	0.98	0	782000	20000	KNSTD	0	0	KNSTD	20.594	0.818
AL006	-11.0659	-75.9297	4389.99	std	0	2.65	0.97	0	817000	21000	KNSTD	0	0	KNSTD	21.374	0.851
PE01-ALC-03	-11.068	-75.9277	4389.99	std	0	2.65	0.95	0	695000	24000	KNSTD	0	0	KNSTD	19.335	0.891
PE01-ALC-06	-11.068	-75.9276	4382.99	std	0	2.65	0.95	0	702000	25000	KNSTD	0	0	KNSTD	19.523	0.915
PE01-ALC-04	-11.068	-75.9277	4389.99	std	0	2.65	0.95	0	722000	24000	KNSTD	0	0	KNSTD	19.867	0.896
PE01-ALC-05	-11.068	-75.9276	4382.99	std	0	2.65	0.95	0	945000	27000	KNSTD	0	0	KNSTD	24.717	1.033
PE01-ALC-07	-11.0681	-75.9274	4388.99	std	0	2.65	0.95	0	1266000	36000	KNSTD	0	0	KNSTD	31.435	1.313
Antacocha
PE01-ANT-05	-11.0321	-75.9543	4278.99	std	0	2.65	0.95	0	620000	21000	KNSTD	0	0	KNSTD	18.431	0.84	0.846154	0.99	8	19.6383	0.989424	22
PE01-ANT-06	-11.0321	-75.9543	4278.99	std	0	2.65	0.95	0	632000	20000	KNSTD	0	0	KNSTD	18.73	0.823
PE01-ANT-01	-11.0284	-75.9534	4291.99	std	0	2.65	0.95	0	664000	23000	KNSTD	0	0	KNSTD	19.362	0.893
PE01-ANT-07	-11.0317	-75.9537	4285.99	std	0	2.65	0.95	0	676000	25000	KNSTD	0	0	KNSTD	19.654	0.942
PE01-ANT-03	-11.0311	-75.9543	4280.99	std	0	2.65	0.95	0	702000	21000	KNSTD	0	0	KNSTD	20.211	0.863
PE01-ANT-02	-11.0282	-75.9541	4295.99	std	0	2.65	0.93	0	697000	20000	KNSTD	0	0	KNSTD	20.301	0.849
PE01-ANT-04	-11.0314	-75.955	4280.99	std	0	2.65	0.94	0	723000	30000	KNSTD	0	0	KNSTD	20.779	1.071
Calcalcocha
PE01-CAL-05	-10.9538	-75.9901	4262.99	std	0	2.65	0.95	0	565000	24000	KNSTD	0	0	KNSTD	17.069	0.893	0.4	0.5	10	18.1922	0.824436	22
PE01-CAL-07	-10.955	-75.9898	4259.99	std	0	2.65	0.95	0	593000	55000	KNSTD	0	0	KNSTD	17.869	1.75
PE01-CAL-04	-10.9547	-75.9892	4255.99	std	0	2.65	0.94	0	598000	23000	KNSTD	0	0	KNSTD	18.21	0.894
PE01-CAL-02	-10.9541	-75.9896	4254.99	std	0	2.65	0.95	0	604000	25000	KNSTD	0	0	KNSTD	18.211	0.937
PE01-CAL-01	-10.9541	-75.9897	4258.99	std	0	2.65	0.94	0	624000	30000	KNSTD	0	0	KNSTD	18.852	1.075
PE01-CAL-06	-10.954	-75.9902	4268.99	std	0	2.65	0.91	0	611000	70000	KNSTD	0	0	KNSTD	18.942	2.255
PE01-CAL-03	-10.9544	-75.9894	4251.99	std	0	2.65	0.95	0	748000	39000	KNSTD	0	0	KNSTD	21.378	1.295
Calcalcocha
PE01-CAL-08	-10.9637	-76.0005	4254.99	std	0	2.65	0.95	0	655000	21000	KNSTD	0	0	KNSTD	19.43	0.859	0.55	0.65	10	21.0816	1.47397	22
PE01-CAL-09	-10.9629	-76.0008	4258.99	std	0	2.65	0.95	0	683000	27000	KNSTD	0	0	KNSTD	19.985	0.999
PE01-CAL-13	-10.9654	-75.9997	4266.99	std	0	2.65	0.95	0	710000	25000	KNSTD	0	0	KNSTD	20.47	0.954
PE01-CAL-11	-10.9643	-76.0002	4251.99	std	0	2.65	0.95	0	727000	25000	KNSTD	0	0	KNSTD	20.926	0.962
PE01-CAL-14	-10.9657	-76.0002	4253.99	std	0	2.65	0.95	0	753000	27000	KNSTD	0	0	KNSTD	21.467	1.011
PE01-CAL-10	-10.9626	-76.0007	4264.99	std	0	2.65	0.95	0	765000	26000	KNSTD	0	0	KNSTD	21.648	0.989
PE01-CAL-12	-10.9643	-76.0001	4255.99	std	0	2.65	0.95	0	842000	75000	KNSTD	0	0	KNSTD	23.645	2.237
Group A
Alcacocha
AL002	-11.0491	-75.8969	4408.99	std	0	2.65	0.99	0	547000	22000	KNSTD	0	0	KNSTD	14.916	0.753	0.2	0.99	8	17.7305	2.24429	22
AL001	-11.0474	-75.8959	4403.99	std	0	2.65	0.98	0	610000	23000	KNSTD	0	0	KNSTD	16.717	0.81
AL003	-11.0492	-75.8968	4407.99	std	0	2.65	0.97	0	609000	29000	KNSTD	0	0	KNSTD	16.821	0.952
PE01-ALC-02	-11.0481	-75.8961	4391.99	std	0	2.65	0.95	0	607000	24000	KNSTD	0	0	KNSTD	17.214	0.86
PE01-ALC-01	-11.0476	-75.896	4400.99	std	0	2.65	0.95	0	729000	27000	KNSTD	0	0	KNSTD	19.935	0.957
AL005	-11.0496	-75.8931	4408.99	std	0	2.65	0.97	0	793000	28000	KNSTD	0	0	KNSTD	20.78	0.97
AL004	-11.0494	-75.8968	4411.99	std	0	2.65	0.97	0	1289000	22000	KNSTD	0	0	KNSTD	31.089	1.086
Cordillera Blanca, Peru
Breque
PE98RU-C41	-9.651	-77.361	627.213	pre	0	2.7	0.98	0	410000	16000	KNSTD	0	0	KNSTD	11.54	0.571	0.514706	0.608696	16	12.7356	1.06898	23
PE98RU-C42	-9.651	-77.361	627.213	pre	0	2.7	0.98	0	418000	14000	KNSTD	0	0	KNSTD	11.768	0.532
PE98RU-C45	-9.652	-77.365	627.213	pre	0	2.7	0.98	0	418000	15000	KNSTD	0	0	KNSTD	11.768	0.553
HU-43	-9.651	-77.361	627.213	pre	0	2.7	0.98	0	440000	20000	KNSTD	0	0	KNSTD	12.375	0.677
HU-41	-9.651	-77.361	627.213	pre	0	2.7	0.98	0	459000	11000	KNSTD	0	0	KNSTD	12.912	0.499
PE98RU-43b	-9.651	-77.361	627.213	pre	0	2.7	0.98	0	484000	17000	KNSTD	0	0	KNSTD	13.624	0.633
PE98RU-C44	-9.653	-77.365	627.213	pre	0	2.7	0.98	0	488000	16000	KNSTD	0	0	KNSTD	13.734	0.614
PE98RU-43a	-9.651	-77.361	627.213	pre	0	2.7	0.98	0	504000	18000	KNSTD	0	0	KNSTD	14.164	0.664
Laguna Baja
P98GV-C19	-9.83	-77.304	4206	std	0	2.7	0.98	0	500000	31000	KNSTD	0	0	KNSTD	15.329	1.061	0.82	0.913043	16	18.6182	1.99721	23
P98GV-C21	-9.83	-77.304	4206	std	0	2.7	0.98	0	533000	24000	KNSTD	0	0	KNSTD	16.288	0.886
P98GV-C20	-9.83	-77.304	4206	std	0	2.7	0.98	0	543000	14000	KNSTD	0	0	KNSTD	16.58	0.66
K-13	-9.488	-77.474	3787	std	0	2.7	0.98	0	483000	23000	KNSTD	0	0	KNSTD	18.137	1.027
GV-24	-9.831	-77.307	4157	std	0	2.7	0.98	0	592000	14000	KNSTD	0	0	KNSTD	18.343	0.706
K-9	-9.491	-77.461	3782	std	0	2.7	0.98	0	506000	28000	KNSTD	0	0	KNSTD	18.907	1.197
K-6a	-9.478	-77.468	3963	std	0	2.7	0.98	0	562000	21000	KNSTD	0	0	KNSTD	19.104	0.922
K-6b	-9.478	-77.468	3963	std	0	2.7	0.98	0	564000	27000	KNSTD	0	0	KNSTD	19.155	1.089
GV-23	-9.831	-77.306	4182	std	0	2.7	0.97	0	629000	46000	KNSTD	0	0	KNSTD	19.229	1.528
K-8b	-9.477	-77.468	4008	std	0	2.7	0.98	0	602000	27000	KNSTD	0	0	KNSTD	19.758	1.073
K-8a	-9.477	-77.468	4008	std	0	2.7	0.98	0	606000	30000	KNSTD	0	0	KNSTD	19.849	1.156
GV-22	-9.831	-77.306	4212	std	0	2.7	0.98	0	805000	19000	KNSTD	0	0	KNSTD	22.74	0.876
Rurec
K-2	-9.484	-77.471	3817	std	0	2.7	0.98	0	577000	59000	KNSTD	0	0	KNSTD	20.516	2.198	1	1	16	24.6861	4.49993	23
K-7	-9.477	-77.468	4008	std	0	2.7	0.98	0	641000	29000	KNSTD	0	0	KNSTD	20.637	1.128
Peru-18	-9.492	-77.46	3749	std	0	2.7	0.98	0	569000	18000	KNSTD	0	0	KNSTD	20.823	0.915
HU-2	-9.486	-77.453	4002	std	0	2.7	0.96	0	674000	16000	KNSTD	0	0	KNSTD	21.812	0.842
K-4	-9.484	-77.476	3848	std	0	2.7	0.98	0	652000	31000	KNSTD	0	0	KNSTD	22.28	1.261
HU-4	-9.486	-77.452	3984	std	0	2.7	0.96	0	696000	17000	KNSTD	0	0	KNSTD	22.608	0.882
HU-1	-9.486	-77.453	4016	std	0	2.7	0.96	0	714000	21000	KNSTD	0	0	KNSTD	22.802	0.966
Peru-21	-9.488	-77.454	3840	std	0	2.7	0.98	0	684000	26000	KNSTD	0	0	KNSTD	23.347	1.139
K-3	-9.486	-77.48	3729	std	0	2.7	0.98	0	673000	30000	KNSTD	0	0	KNSTD	24.2	1.31
K-5b	-9.479	-77.473	3885	std	0	2.7	0.98	0	853000	26000	KNSTD	0	0	KNSTD	27.523	1.188
K-5a	-9.479	-77.473	3885	std	0	2.7	0.98	0	865000	41000	KNSTD	0	0	KNSTD	27.836	1.575
K-1	-9.485	-77.464	3830	std	0	2.7	0.98	0	1020000	70000	KNSTD	0	0	KNSTD	32.76	2.476
K-10	-9.493	-77.461	3816	std	0	2.7	0.98	0	1051000	43000	KNSTD	0	0	KNSTD	33.775	1.731
Cordillera Huayhuash, Peru***
Jahuacocha Valley
A
JAH-09	-10.24	-76.97	4095	std	2	2.7	0.896564	0	374000	12000	LLNL3000	0	0	KNSTD	12.867	0.568	?	?		11.1993	2.00515	24
JAH-10	-10.24	-76.97	4097	std	2	2.7	0.873147	0	332000	10800	LLNL3000	0	0	KNSTD	11.728	0.522
JAH-11	-10.24	-76.97	4102	std	2	2.7	0.969378	0	293000	10000	LLNL3000	0	0	KNSTD	9.003	0.411
B
JAH-12	-10.23	-76.98	4094	std	2	2.7	0.969689	0	462000	14400	LLNL3000	0	0	KNSTD	14.674	0.639	?	?		14.5942	0.785044	24
JAH-13	-10.23	-76.98	4092	std	2	2.7	0.969689	0	465000	15400	LLNL3000	0	0	KNSTD	14.773	0.664
JAH-14	-10.23	-76.98	4090	std	2	2.7	0.969689	0	483000	15400	LLNL3000	0	0	KNSTD	15.295	0.674
JAH-15	-10.23	-76.98	4092	std	2	2.7	0.969689	0	427000	13400	LLNL3000	0	0	KNSTD	13.635	0.595
C
JAH-01	-10.24	-76.96	4107	std	2	2.7	0.953638	0	373000	13600	LLNL3000	0	0	KNSTD	12.014	0.57	?	?		14.3575	3.33359	24
JAH-05	-10.24	-76.96	4099	std	2	2.7	0.964396	0	529000	17700	LLNL3000	0	0	KNSTD	16.701	0.755
D
JAH-22	-10.23	-76.98	4099	std	2	2.7	0.925581	0	60900	5670	KNSTD	0	0	KNSTD	2.566	0.251
JAH-23	-10.23	-76.98	4072	std	2	2.7	0.964626	0	518000	17900	KNSTD	0	0	KNSTD	17.275	0.796
E
JAH-18	-10.23	-76.99	4058	std	2	2.7	0.926745	0	375000	12000	KNSTD	0	0	KNSTD	13.319	0.588	?	?		14.2793	0.922292	24
JAH-19	-10.23	-76.99	4091	std	2	2.7	0.887073	0	412000	13900	KNSTD	0	0	KNSTD	14.937	0.678
JAH-21	-10.23	-76.99	4149	std	2	2.7	0.97295	0	452000	15400	KNSTD	0	0	KNSTD	14.582	0.666
F
JAH05-01	-10.23	-76.99	3980	std	2.5	2.7	0.924676	0	1400000	38500	KNSTD	0	0	KNSTD	41.351	1.705	?	?				24
JAH05-02	-10.23	-76.99	3980	std	3	2.7	0.924676	0	1600000	62200	KNSTD	0	0	KNSTD	46.627	2.321
Gashapampa Valley
G
GAS-01	-10.27	-77	4568.99	std	2.5	2.7	0.978139	0	552000	15800	KNSTD	0	0	KNSTD	14.566	0.608	?	?		15.2643	0.804011	24
GAS-02	-10.27	-77	4556.99	std	2	2.7	0.971317	0	576000	16900	KNSTD	0	0	KNSTD	15.246	0.644
GAS-03	-10.27	-77	4555.99	std	2	2.7	0.990361	0	558000	18600	07KNSTD	0	0	KNSTD	15.981	0.721
Milo Valley
H
MIL-01	-10.34	-77	4296.99	std	3	2.7	0.986663	0	961000	26700	KNSTD	0	0	KNSTD	25.72	1.061	?	?		25.72	1.24063	24
Huanacpatay Valley
I
HUA-07	-10.38	-76.9	4540.99	std	1	2.7	0.49799	0	201000	6050	07KNSTD	0	0	KNSTD	11.393	0.487	?	?				24
HUA-08	-10.38	-76.9	4540.99	std	1	2.7	0.990442	0	387000	10400	07KNSTD	0	0	KNSTD	11.156	0.452
HUA-09	-10.38	-76.9	4540.99	std	2	2.7	0.990442	0	390000	12500	07KNSTD	0	0	KNSTD	11.351	0.501
HUA-10	-10.38	-76.9	4540.99	std	1	2.7	0.990442	0	377000	12100	07KNSTD	0	0	KNSTD	10.836	0.478
Mitococha Valley
J
MIT-03	-10.21	-76.9	4383.99	std	2	2.7	0.991794	0	10100	2250	KNSTD	0	0	KNSTD	0.313	0.07	?	?		0.318	0.0106397	24
MIT-04	-10.13	-76.9	4389.99	std	2	2.7	0.991794	0	10400	1450	KNSTD	0	0	KNSTD	0.323	0.046
K
MIT-09	-10.2	-76.88	4246.99	std	1	2.7	0.982672	0	431000	11500	07KNSTD	0	0	KNSTD	14.428	0.583	?	?				24
L
MIT-12	-10.17	-76.86	4132	std	2	2.7	0.994318	0	482000	17100	KNSTD	0	0	KNSTD	15.296	0.715	?	?		14.8383	0.597875	24
MIT-13	-10.17	-76.86	4103	std	2	2.7	0.994318	0	443000	14600	KNSTD	0	0	KNSTD	14.359	0.644
MIT-14	-10.17	-76.86	4103	std	2	2.7	0.994318	0	460000	15300	KNSTD	0	0	KNSTD	14.86	0.67
M
QUER-09	-10.17	-76.8	3829	std	2.5	2.7	0.980863	0	399000	11400	KNSTD	0	0	KNSTD	15.021	0.626	?	?		15.021	0.729997	24
Carhuacocha Valley
N
CAR-24	-10.24	-76.86	4194	std	2	2.7	0.936095	0	298000	9210	KNSTD	0	0	KNSTD	9.594	0.415	?	?		10.8195	1.7541	24
CAR-25	-10.24	-76.86	4189	std	2	2.7	0.936095	0	365000	11000	KNSTD	0	0	KNSTD	12.045	0.515
O
CAR-28	-10.24	-76.86	4183	std	2	2.7	0.975024	0	376000	13200	KNSTD	0	0	KNSTD	11.956	0.555	?	?		11.4217	0.543837	24
CAR-29	-10.24	-76.86	4196	std	2	2.7	0.97166	0	353000	11400	KNSTD	0	0	KNSTD	11.164	0.495
CAR-30	-10.24	-76.86	4194	std	2	2.7	0.983473	0	356000	12200	KNSTD	0	0	KNSTD	11.145	0.51
P
CAR-09	-10.21	-76.83	4098	std	2	2.7	0.932829	0	495000	17000	KNSTD	0	0	KNSTD	16.898	0.776	?	?		17.4075	0.734329	24
CAR-10	-10.21	-76.83	4090	std	2	2.7	0.941712	0	500000	16800	KNSTD	0	0	KNSTD	16.97	0.769
CAR-12	-10.21	-76.83	4082	std	2	2.7	0.949055	0	540000	18300	KNSTD	0	0	KNSTD	18.155	0.827
CAR-13	-10.21	-76.83	4088	std	2	2.7	0.967603	0	534000	16200	KNSTD	0	0	KNSTD	17.607	0.756
Q
CAR-06	-10.2	-76.83	4095	std	2	2.7	0.941025	0	477000	17300	KNSTD	0	0	KNSTD	16.209	0.768	?	?		19.191	3.85966	24
CAR-07	-10.2	-76.83	4091	std	2	2.7	0.874286	0	491000	14900	KNSTD	0	0	KNSTD	17.854	0.767
CAR-08	-10.2	-76.83	4090	std	2	2.7	0.943199	0	748000	21800	KNSTD	0	0	KNSTD	23.51	0.992
R
CAR-14	-10.2	-76.82	4061	std	2	2.7	0.956194	0	521000	21300	KNSTD	0	0	KNSTD	17.626	0.899	?	?		17.061	0.905745	24
CAR-15	-10.2	-76.82	4075	std	3	2.7	0.955456	0	484000	12100	KNSTD	0	0	KNSTD	16.496	0.649
S
CAR-36	-10.2	-76.85	4511.99	std	2	2.7	0.992052	0	445000	13800	KNSTD	0	0	KNSTD	11.907	0.517	?	?		12.068	1.30455	24
CAR-37	-10.2	-76.85	4509.99	std	2	2.7	0.990781	0	500000	16700	KNSTD	0	0	KNSTD	13.41	0.605
CAR-38	-10.2	-76.85	4512.99	std	2	2.7	0.992052	0	409000	14000	KNSTD	0	0	KNSTD	10.887	0.498
T
CAR-02	-10.22	-76.83	4129	std	1	2.7	0.964252	0	463000	13200	KNSTD	0	0	KNSTD	15.057	0.627	?	?		15.1143	0.381238	24
CAR-04	-10.22	-76.83	4092	std	1	2.7	0.986934	0	468000	13300	KNSTD	0	0	KNSTD	15.133	0.629
CAR-05	-10.22	-76.83	4097	std	2	2.7	0.986785	0	466000	16100	KNSTD	0	0	KNSTD	15.153	0.698
U
QUER-01	-10.19	-76.82	4058	std	2	2.7	0.991412	0	550000	15600	KNSTD	0	0	KNSTD	17.96	0.747	?	?		16.4868	1.14725	24
QUER-02	-10.19	-76.82	4062	std	2	2.7	0.991412	0	476000	13600	KNSTD	0	0	KNSTD	15.649	0.653
QUER-03	-10.19	-76.82	4062	std	2	2.7	0.991412	0	479000	13600	KNSTD	0	0	KNSTD	15.742	0.655
QUER-04	-10.19	-76.82	4062	std	2	2.7	0.991412	0	506000	14300	KNSTD	0	0	KNSTD	16.596	0.689
V
QUER-05	-10.19	-76.8	4115	std	1	2.7	0.853745	0	997000	27700	KNSTD	0	0	KNSTD	31.863	1.317	?	?		31.8588	1.3	24
QUER-06	-10.19	-76.8	4115	std	1	2.7	0.869935	0	1040000	28900	KNSTD	0	0	KNSTD	32.513	1.344
QUER-07	-10.19	-76.8	4115	std	1	2.7	0.814325	0	898000	25100	KNSTD	0	0	KNSTD	30.351	1.257
QUER-08	-10.19	-76.8	4115	std	2	2.7	0.853745	0	1020000	34400	KNSTD	0	0	KNSTD	32.708	1.492
Cordillera Vilcabamba, Peru***
Rio Blanco outer
PE06-2	-13.379	-72.5649	4087.67	std	1.75	2.6	0.9313	0	295880	4910	07KNSTD	0	0	KNSTD	10.972	0.379	?	?		11.1232	0.445458	25
PE06-3	-13.3792	-72.565	4082.51	std	1.5	2.6	0.9313	0	311800	6880	07KNSTD	0	0	KNSTD	11.616	0.435
PE06-4	-13.3792	-72.5651	4081.22	std	1.75	2.6	0.9313	0	292860	6910	07KNSTD	0	0	KNSTD	10.887	0.418
PE06-6	-13.38	-72.5657	4064.46	std	1.5	2.6	0.9406	0	305390	7170	07KNSTD	0	0	KNSTD	11.351	0.435
PE06-7	-13.3805	-72.5665	4046.45	std	1.5	2.6	0.9375	0	288250	6810	07KNSTD	0	0	KNSTD	10.79	0.414
PE06-1	-13.378	-72.5643	4109.64	std	2	2.6	0.9243	0	241270	5800	07KNSTD	0	0	KNSTD	8.595	0.332
Rio Blanco inner
PE06-11	-13.3577	-72.5559	4516.37	std	1.5	2.6	0.9751	0	8420	550	07KNSTD	0	0	KNSTD	0.263	0.019	?	?		0.369857	0.134938	25
PE06-10	-13.3567	-72.5559	4533.91	std	1.75	2.6	0.9751	0	9420	680	07KNSTD	0	0	KNSTD	0.297	0.023
PE06-9	-13.3629	-72.5589	4370.51	std	1.75	2.6	0.9474	0	8590	890	07KNSTD	0	0	KNSTD	0.301	0.032
PE06-9D	-13.3629	-72.5589	4370.51	std	1.75	2.6	0.9474	0	8740	860	07KNSTD	0	0	KNSTD	0.306	0.032
PE06-13	-13.363	-72.5589	4369.18	std	2	2.6	0.9474	0	10280	590	07KNSTD	0	0	KNSTD	0.368	0.024
PE06-14	-13.3618	-72.5557	4399.78	std	1.75	2.6	0.9426	0	11190	570	07KNSTD	0	0	KNSTD	0.397	0.024
PE06-8	-13.3627	-72.5588	4386.46	std	1.75	2.6	0.9474	0	18050	840	07KNSTD	0	0	KNSTD	0.657	0.036
PE06-12	-13.3642	-72.559	4332.07	std	2	2.6	0.9378	0	38660	1060	07KNSTD	0	0	KNSTD	1.432	0.058
Sisaypampa outer distal
PE08-7	-13.3448	-72.5089	4328.1	std	2.25	2.6	0.9775	0	386040	6450	07KNSTD	0	0	KNSTD	12.245	0.423	?	?		12.8508	0.930865	25
PE08-8	-13.3457	-72.5104	4333.39	std	1.5	2.6	0.9775	0	406120	9580	07KNSTD	0	0	KNSTD	12.78	0.491
PE08-9	-13.3461	-72.5108	4333.39	std	2	2.6	0.9772	0	388190	6510	07KNSTD	0	0	KNSTD	12.27	0.425
PE08-10	-13.3467	-72.5124	4326.77	std	1.75	2.6	0.9766	0	445210	7430	07KNSTD	0	0	KNSTD	14.108	0.488
Sisaypampa outer proximal
PE08-11	-13.3441	-72.5132	4292.45	std	1.5	2.6	0.9705	0	315390	8400	07KNSTD	0	0	KNSTD	10.028	0.404	?	?		10.464	0.669796	25
PE08-12	-13.3442	-72.5128	4295.09	std	1.75	2.6	0.9698	0	338640	6460	07KNSTD	0	0	KNSTD	10.9	0.39
Sisaypampa inner
PE08-4	-13.3417	-72.5191	4505.59	std	1.5	2.6	0.9618	0	11250	1070	07KNSTD	0	0	KNSTD	0.371	0.037	?	?		0.327	0.0917515	25
PE08-4D	-13.3417	-72.5191	4505.59	std	1.5	2.6	0.9618	0	13030	380	07KNSTD	0	0	KNSTD	0.433	0.018
PE08-5	-13.3427	-72.5151	4398.45	std	2	2.6	0.9734	0	5790	1030	07KNSTD	0	0	KNSTD	0.186	0.034
PE08-6	-13.3428	-72.5146	4378.48	std	1.5	2.6	0.9731	0	9110	1090	07KNSTD	0	0	KNSTD	0.31	0.038
PE08-6D	-13.3428	-72.5146	4378.48	std	1.5	2.6	0.9731	0	9760	320	07KNSTD	0	0	KNSTD	0.335	0.015
Tucarhuay outer
PE08-13	-13.3834	-72.5823	4147.23	std	1.25	2.6	0.9506	0	143530	2830	07KNSTD	0	0	KNSTD	5.374	0.194	?	?		5.374	0.235979	25
Tucarhuay inner
PE08-2	-13.3811	-72.5859	4306.96	std	1.75	2.6	0.9521	0	9800	1780	07KNSTD	0	0	KNSTD	0.358	0.066	?	?		0.361	0.00997249	25
PE08-3	-13.3809	-72.5861	4305.64	std	0.75	2.6	0.9521	0	10030	1320	07KNSTD	0	0	KNSTD	0.364	0.049
Nevado Jeulla Rajo, Peru
M3 right lateral
PE05-JEU-02	-10.0089	-77.2709	4329.99	std	1	2.7	0.99	0	604234	27475.6	07KNSTD	0	0	KNSTD	18.853	1.033	1	1	7	17.9037	0.97415	26
PE05-JEU-03	-10.0018	-77.2717	4444.99	std	4	2.7	0.96	0	590300	24200	KNSTD	0	0	KNSTD	16.899	0.864
PE05-JEU-04	-9.99908	-77.2715	4456.99	std	2	2.7	0.98	0	673900	50100	KNSTD	0	0	KNSTD	18.34	1.478
PE05-JEU-12	-9.99928	-77.2716	4452.99	std	3	2.7	0.97	0	627900	17100	KNSTD	0	0	KNSTD	17.523	0.715
M3 left lateral
PE07-JEU-10	-9.99753	-77.2561	4553.99	std	2	2.7	0.997601	0	521536	18917.2	07KNSTD	0	0	KNSTD	14.977	0.709	1	1	7	15.9527	2.03185	26
PE07-JEU-11	-9.99775	-77.2566	4546.99	std	3	2.7	0.997601	0	533429	22800.3	07KNSTD	0	0	KNSTD	15.441	0.811
PE07-JEU-12	-9.99812	-77.2575	4533.99	std	3	2.7	0.997601	0	494620	17742.2	07KNSTD	0	0	KNSTD	14.507	0.682
PE07-JEU-13	-10.0014	-77.2655	4455.99	std	3	2.7	0.995679	0	635828	16281	07KNSTD	0	0	KNSTD	18.886	0.751
PE07-JEU-15	-10.0035	-77.2663	4403.99	std	4	2.7	0.923352	0	319329	13581	07KNSTD	0	0	KNSTD	10.818	0.566
M4
PE05-JEU-15	-10.006	-77.27	4327.99	std	2	2.7	0.97	0	520900	19500	KNSTD	0	0	KNSTD	15.411	0.744	0.8	0.828125	7	18.8438	2.30032	26
PE05-JEU-27	-10.0078	-77.2689	4282.99	std	2	2.7	0.96	0	760993	47383.5	KNSTD	0	0	KNSTD	21.65	1.506
PE07-JEU-02	-10.0073	-77.2687	4294.99	std	2	2.7	0.993546	0	598999	32431.8	07KNSTD	0	0	KNSTD	19.036	1.185
PE07-JEU-03	-10.0065	-77.2682	4307.99	std	2	2.7	0.994986	0	584865	16905.3	07KNSTD	0	0	KNSTD	18.567	0.779
PE07-JEU-04	-10.0063	-77.268	4316.99	std	2	2.7	0.994986	0	628451	20118.7	07KNSTD	0	0	KNSTD	19.555	0.864
PE05-JEU-14	-10.0069	-77.27	4299.99	std	2.5	2.7	0.97	0	1.42501e+06	25186.9	KNSTD	0	0	KNSTD	35.997	1.269
PE05-JEU-16	-10.006	-77.27	4327.99	std	2	2.7	0.97	0	5.4261e+06	88565.3	KNSTD	0	0	KNSTD	128.034	4.533
M5
PE07-JEU-05	-10.0047	-77.2687	4281.99	std	3	2.7	0.987797	0	480831	25930.6	07KNSTD	0	0	KNSTD	15.898	0.986	0.757143	0.796875	7	16.3066	1.79665	26
PE07-JEU-06	-10.0047	-77.2685	4282.99	std	2	2.7	0.987797	0	438231	18785.8	07KNSTD	0	0	KNSTD	14.492	0.762
PE07-JEU-07	-10.0045	-77.269	4292.99	std	3	2.7	0.990807	0	555413	27686.5	07KNSTD	0	0	KNSTD	18.056	1.057
PE07-JEU-08	-10.0043	-77.2693	4290.99	std	3	2.7	0.990807	0	560507	20400.9	07KNSTD	0	0	KNSTD	18.219	0.865
PE07-JEU-09	-10.0043	-77.2694	4296.99	std	2	2.7	0.990807	0	455190	11977.8	07KNSTD	0	0	KNSTD	14.868	0.597
M6 right lateral - outer
PE07-QUE-17	-10.0096	-77.256	4315.99	std	2	2.7	0.980156	0	543594	24917.3	07KNSTD	0	0	KNSTD	17.568	0.968	1	1	7	18.681	1.64184	26
PE07-QUE-18	-10.0097	-77.257	4301.99	std	3	2.7	0.919972	0	582767	29215.6	07KNSTD	0	0	KNSTD	19.794	1.164
M6 right lateral - inner
PE07-QUE-25	-10.0101	-77.2554	4329.99	std	1	2.7	0.998072	0	591249	29182.5	07KNSTD	0	0	KNSTD	18.396	1.069	0.97	0.97	7	19.1355	1.15003	26
PE05-JEU-37	-10.0101	-77.255	4330.99	std	1	2.7	0.98	0	643189	29220.3	07KNSTD	0	0	KNSTD	19.875	1.089
M6 left lateral - outer
PE05-JEU-33	-10.0156	-77.2597	4267.99	std	2	2.7	0.98	0	714402	18067.8	07KNSTD	0	0	KNSTD	22.093	0.874	1	1	7	21.076	1.43679	26
PE05-JEU-34	-10.016	-77.2591	4279.99	std	1	2.7	0.99	0	711106	23539.9	07KNSTD	0	0	KNSTD	21.573	0.971
PE05-JEU-35	-10.0158	-77.2575	4298.99	std	1	2.7	0.99	0	625549	29501.7	07KNSTD	0	0	KNSTD	19.562	1.1
M6 left lateral - inner
PE05-JEU-36	-10.0155	-77.2553	4338.99	std	1	2.7	0.98	0	721218	24515.2	07KNSTD	0	0	KNSTD	21.5	0.982	0.97	0.97	7	18.7512	2.00627	26
PE07-QUE-03	-10.0136	-77.2558	4310.99	std	2	2.7	0.998872	0	583454	25927.4	07KNSTD	0	0	KNSTD	18.445	0.995
PE07-QUE-05	-10.015	-77.2534	4360.99	std	2	2.7	0.998872	0	586920	20057.6	07KNSTD	0	0	KNSTD	18.156	0.831
PE07-QUE-09	-10.0141	-77.255	4349.99	std	2	2.7	0.998872	0	540003	19276.2	07KNSTD	0	0	KNSTD	16.904	0.793
PE07-QUE-04	-10.0138	-77.2558	4337.99	std	2	2.7	0.998872	0	340957	21077.1	07KNSTD	0	0	KNSTD	10.842	0.748
PE07-QUE-02	-10.0136	-77.257	4307.99	std	2	2.7	0.988286	0	396555	22563	07KNSTD	0	0	KNSTD	12.992	0.839
M7***
PE07-QUE-22	-10.0097	-77.2609	4271.99	std	2	2.7	0.997895	0	455585	26918	07KNSTD	0	0	KNSTD	14.944	0.995	?	?		15.9115	1.4249	26
PE07-QUE-23	-10.0101	-77.2611	4268.99	std	2	2.7	0.997895	0	518144	22135	07KNSTD	0	0	KNSTD	16.879	0.886
M8***
PE07-QUE-10	-10.0099	-77.2628	4258.99	std	2	2.7	0.997932	0	555157	22002.8	07KNSTD	0	0	KNSTD	18.064	0.904	?	?		18.3098	4.28134	26
PE07-QUE-11	-10.0095	-77.2626	4267.99	std	3	2.7	0.997932	0	738097	34862.4	07KNSTD	0	0	KNSTD	22.55	1.271
PE07-QUE-12	-10.0093	-77.2623	4269.99	std	2	2.7	0.997981	0	640008	33590.2	07KNSTD	0	0	KNSTD	20.077	1.221
PE07-QUE-13	-10.0087	-77.2609	4285.99	std	3	2.7	0.997981	0	379802	16978.8	07KNSTD	0	0	KNSTD	12.548	0.679
PE07-QUE-14	-10.007	-77.2592	4309.99	std	4	2.7	0.996839	0	2.55298e+06	96948.7	07KNSTD	0	0	KNSTD	67.352	3.321
*Samples in red are outliers according to original authors. Samples in green are on bedrock. Samples outlined in box are replicates.
**Moraine age is arithmetic mean of boulder ages. Error is st dev of boulder population plus 2.5% prod rate uncertainty, added in quadrature
***Excluded because LGM position could not be identified

## Sheet: Subtropical Andes
Sample name*	Latitude	Longitude	Elevation	Elv/pressure	Thickness	Density	Shielding	Erosion rate	[Be-10]	+/-	Be AMS	[Al-26]	+/-	Al AMS	Sample age	error	Normalized	Normalized	LGM length (km)	Moraine age**	Moraine error**	Reference
	(DD)	(DD)	(m)	flag	(cm)	(g cm-3)	correction	(cm yr-1)	atoms g-1	atoms g-1	standard	atoms g-1	atoms g-1	standard	ka	ka	position (0-1)	elevation (0-1)		ka	ka
Valle San Francisco, Bolivia
SF12	-15.97	-68.53	4751.99	std	3.5	2.65	1	0	1078000	46354	KNSTD	0	0	KNSTD	22.184	1.172	0.95	?	18	26.2415	3.38267	27
SF13	-15.97	-68.53	4749.99	std	3.5	2.65	1	0	1519000	59241	KNSTD	0	0	KNSTD	29.668	1.473
SF32	-15.97	-68.55	4689.99	std	3.5	2.65	1	0	1205000	48200	KNSTD	0	0	KNSTD	25.035	1.262
SF33	-15.98	-68.55	4690.99	std	3.5	2.65	1	0	1385000	44320	KNSTD	0	0	KNSTD	28.079	1.243
SF21	-15.94	-68.53	4599.99	std	3.5	2.65	0.98	0	632000	28440	KNSTD	0	0	KNSTD	15.285	0.831	0.475676	0.631579	18	14.955	0.597982	27
SF23	-15.94	-68.53	4600.99	std	3.5	2.65	0.98	0	602000	27090	KNSTD	0	0	KNSTD	14.625	0.795
SF41	-15.98	-68.54	4664.99	std	3.5	2.65	1	0	1295000	56980	KNSTD	0	0	KNSTD	26.84	1.441	1	1	18	31.5523	4.30911	27
SF42	-15.98	-68.54	4665.99	std	3.5	2.65	1	0	1642000	57470	KNSTD	0	0	KNSTD	32.772	1.526
SF43	-15.98	-68.54	4666.99	std	3.5	2.65	1	0	1787000	62545	KNSTD	0	0	KNSTD	35.045	1.633
SF51	-16	-68.54	4469.99	std	3.5	2.65	1	0	540000	32940	KNSTD	0	0	KNSTD	13.693	0.935	0.783784	0.684211	18	16.5397	2.66886	27
SF52	-16	-68.54	4470.99	std	3.5	2.65	1	0	764000	32852	KNSTD	0	0	KNSTD	18.898	0.997
SF53	-16	-68.54	4471.99	std	3.5	2.65	1	0	680000	27200	KNSTD	0	0	KNSTD	17.028	0.857
Valle de Rio Suturi***
RM13	-17.23	-66.44	3930	std	3.5	2.65	0.97	0	533000	30914	KNSTD	0	0	KNSTD	17.487	1.148	?	?		16.036	2.09082	27
RM14	-17.23	-66.44	3931	std	3.5	2.65	0.97	0	440000	29920	KNSTD	0	0	KNSTD	14.585	1.089
RM31	-17.23	-66.46	3780	std	3.5	2.65	0.97	0	524000	30916	KNSTD	0	0	KNSTD	18.465	1.229	?	?		17.4295	1.52787	27
RM33	-17.23	-66.46	3780	std	3.5	2.65	0.97	0	461000	23972	KNSTD	0	0	KNSTD	16.394	0.989
Valle Huara Loma***
HH11	-17.22	-66.26	4379.99	std	3.5	2.65	1	0	774000	36378	KNSTD	0	0	KNSTD	19.379	1.087	?	?		18.1515	1.79428	27
HH22	-17.21	-66.26	4359.99	std	3.5	2.65	1	0	656000	24272	KNSTD	0	0	KNSTD	16.924	0.811
HH31	-17.21	-66.27	4212	std	3.5	2.65	0.98	0	525000	25725	KNSTD	0	0	KNSTD	14.935	0.862	?	?		15.4055	0.768812	27
HH32	-17.21	-66.27	4213	std	3.5	2.65	0.98	0	561000	21318	KNSTD	0	0	KNSTD	15.876	0.773
HH41	-17.2	-66.26	4225	std	3.5	2.65	1	0	620000	28520	KNSTD	0	0	KNSTD	17.068	0.943	?	?		16.859	0.514785	27
HH43	-17.2	-66.26	4225	std	3.5	2.65	1	0	604000	26576	KNSTD	0	0	KNSTD	16.65	0.892
HH51	-17.21	-66.26	4222	std	3.5	2.65	1	0	941000	33876	KNSTD	0	0	KNSTD	24.102	1.139	?	?		22.467	2.37948	27
HH52	-17.21	-66.26	4223	std	3.5	2.65	1	0	793000	27755	KNSTD	0	0	KNSTD	20.832	0.967
Nevado Coropuna (He-3 ages)
NC3	-15.487	-72.5951	5017.99	std	5.5	2.7	1	0	2.127e+07	605500	pyr				13.832	1.676	1	1	12	18.758	3.85249	28
NC2	-15.4865	-72.5962	5015.99	std	6	2.7	1	0	2.24e+07	958000	pyr				14.599	1.829
NC8	-15.6089	-72.7228	4794.99	std	5	2.7	1	0	24060000	700100	pyr				16.972	2.058
NC10	-15.4947	-72.5736	4935.99	std	2.8	2.7	1	0	28760000	1185000	pyr				18.563	2.316
NC9	-15.4875	-72.5727	4843.99	std	2	2.7	1	0	28440000	974000	pyr				18.948	2.323
NC1	-15.4986	-72.6	4970.99	std	3.3	2.7	1	0	30440000	1323000	pyr				19.223	2.413
NC7	-15.5879	-72.7181	4879.99	std	2	2.7	1	0	35360000	817200	pyr				21.878	2.625
NC4	-15.4872	-72.5941	5022.99	std	4	2.7	0.999	0	37470000	1130000	pyr				22.13	2.69
NC5	-15.6081	-72.7235	4797.99	std	2	2.7	1	0	35470000	1154000	pyr				22.677	2.77
NC6	-15.5879	-72.7181	4879.99	std	2	2.7	1	0	96180000	2287000	pyr				50.9	6.114
NC17	-15.5109	-72.586	5081.99	std	6.3	2.7	0.967	0	18620000	435100	pyr				12.196	1.464	0.5	0.52	12	11.8284	1.84002	28
NC18	-15.511	-72.5862	5086.99	std	7	2.7	0.997	0	19770000	422900	pyr				12.61	1.509
NC19	-15.5114	-72.5862	5079.99	std	6	2.7	0.983	0	19240000	546400	pyr				12.378	1.499
NC20	-15.5116	-72.5861	5088.99	std	6	2.7	0.997	0	1.493e+07	358900	pyr				9.117	1.096
NC32	-15.5089	-72.5799	5033.99	std	3	2.7	0.997	0	20310000	492000	pyr				12.847	1.544
NC33	-15.511	-72.5782	5062.99	std	5	2.7	0.993	0	17670000	961900	pyr				11.212	1.454
NC34	-15.5102	-72.5786	5051.99	std	1.5	2.7	0.995	0	18500000	736800	pyr				11.456	1.424
NC35	-15.0994	-72.5786	5051.99	std	1.6	2.7	0.995	0	22540000	1293000	pyr				14.216	1.862
NC36	-15.5096	-72.5855	5052.99	std	3.25	2.7	0.998	0	18180000	687300	pyr				11.378	1.407
NC37	-15.5105	-72.5861	5065.99	std	3.1	2.7	0.982	0	18210000	688600	pyr				11.508	1.423
NC38	-15.5115	-72.5862	5094.99	std	5	2.7	0.997	0	19390000	659700	pyr				12.114	1.485
NC39	-15.5139	-72.5869	5129.99	std	2	2.7	0.998	0	18320000	833600	pyr				10.909	1.377
Junin & Titicaca, Peru
Group A
Zongo***
ZONG-00-03	-16.1308	-68.1962	3806	std	0	2.65	0.89	0	368000	26000	KNSTD	0	0	KNSTD	14.059	1.084	?	?		16.0601	1.44632	22
ZONG-00-01	-16.1308	-68.1962	3806	std	0	2.65	0.91	0	394000	20000	KNSTD	0	0	KNSTD	14.69	0.87
ZONG-00-04	-16.1308	-68.1962	3806	std	0	2.65	0.91	0	394000	18000	KNSTD	0	0	KNSTD	14.69	0.807
ZONG-00-02	-16.1308	-68.1962	3806	std	0	2.65	0.91	0	415000	25000	KNSTD	0	0	KNSTD	15.396	1.041
ZONG-00-05	-16.1308	-68.1962	3806	std	0	2.65	0.89	0	410000	16000	KNSTD	0	0	KNSTD	15.536	0.769
ZONG-00-11	-16.1301	-68.1902	4105	std	0	2.65	0.94	0	516000	24000	KNSTD	0	0	KNSTD	15.92	0.886
ZONG-00-12	-16.1301	-68.1902	4105	std	0	2.65	0.94	0	522000	17000	KNSTD	0	0	KNSTD	16.104	0.718
ZONG-00-09	-16.1333	-68.1919	3895	std	0	2.65	0.93	0	475000	17000	KNSTD	0	0	KNSTD	16.45	0.773
ZONG-00-10	-16.1301	-68.1902	4105	std	0	2.65	0.95	0	584000	24000	KNSTD	0	0	KNSTD	17.741	0.908
ZONG-00-06	-16.1333	-68.1919	3895	std	0	2.65	0.94	0	527000	23000	KNSTD	0	0	KNSTD	17.958	0.957
ZONG-00-08	-16.1333	-68.1919	3895	std	0	2.65	0.92	0	521000	18000	KNSTD	0	0	KNSTD	18.117	0.835
ZONG-00-07	-16.1333	-68.1919	3895	std	0	2.65	0.87	0	569000	24000	KNSTD	0	0	KNSTD	20.254	1.055
Group B moraine
Milluni
MIL-00-16D	-16.3169	-68.1433	4642.99	std	0	2.65	0.93	0	435000	30000	KNSTD	0	0	KNSTD	10.335	0.78	0.233333	0.634328	22	13.5617	3.99676	22
MIL-00-18	-16.3169	-68.1433	4642.99	std	0	2.65	0.95	0	515000	18000	KNSTD	0	0	KNSTD	12.153	0.563
MIL-00-17	-16.3169	-68.1433	4642.99	std	0	2.65	0.89	0	492000	25000	KNSTD	0	0	KNSTD	12.384	0.734
MIL-00-15	-16.3169	-68.1433	4642.99	std	0	2.65	0.95	0	844000	28000	KNSTD	0	0	KNSTD	19.375	0.873
Zongo***
ZONG-03-12	-16.1309	-68.1692	3386	std	0	2.65	0.87	0	290000	8000	KNSTD	0	0	KNSTD	14.207	0.583	?	?		18.3769	2.4703	22
ZONG-03-03	-16.1367	-68.1757	3503	std	0	2.65	0.93	0	378000	13000	KNSTD	0	0	KNSTD	16.126	0.741
ZONG-03-05	-16.1368	-68.1757	3505	std	0	2.65	0.94	0	410000	16000	KNSTD	0	0	KNSTD	17.242	0.854
ZONG-03-09	-16.131	-68.1693	3393	std	0	2.65	0.86	0	385000	10000	KNSTD	0	0	KNSTD	18.635	0.745
ZONG-03-07	-16.1314	-68.1697	3408	std	0	2.65	0.85	0	402000	17000	KNSTD	0	0	KNSTD	19.339	1.009
ZONG-03-06	-16.131	-68.1697	3417	std	0	2.65	0.86	0	413000	16000	KNSTD	0	0	KNSTD	19.494	0.962
ZONG-03-02	-16.1366	-68.1755	3500	std	0	2.65	0.92	0	481000	14000	KNSTD	0	0	KNSTD	20.08	0.846
ZONG-03-01	-16.1366	-68.1755	3489	std	0	2.65	0.94	0	547000	28000	KNSTD	0	0	KNSTD	21.892	1.308
ZONG-03-11	-16.131	-68.1691	3383	std	0	2.65	0.86	0	79000	5000	KNSTD	0	0	KNSTD	4.302	0.302
ZONG-03-08	-16.131	-68.1693	3399	std	0	2.65	0.85	0	134000	6000	KNSTD	0	0	KNSTD	6.448	0.349
ZONG-03-10	-16.1309	-68.1692	3391	std	0	2.65	0.86	0	152000	6000	KNSTD	0	0	KNSTD	7.054	0.351
ZONG-03-04	-16.1367	-68.1757	3503	std	0	2.65	0.94	0	228000	10000	KNSTD	0	0	KNSTD	9.422	0.503
Group C
Milluni
MIL-00-05	-16.3971	-68.1835	4593.99	std	0	2.65	0.93	0	732000	22000	KNSTD	0	0	KNSTD	17.83	0.762	1	1	22	27.4785	4.81117	22
MIL-00-06	-16.3971	-68.1835	4593.99	std	0	2.65	0.94	0	829000	23000	KNSTD	0	0	KNSTD	19.577	0.806
MIL-00-11	-16.3991	-68.1874	4594.99	std	0	2.65	0.94	0	1125000	32000	KNSTD	0	0	KNSTD	25	1.043
MIL-00-12	-16.3991	-68.1874	4594.99	std	0	2.65	0.88	0	1091000	30000	KNSTD	0	0	KNSTD	25.713	1.056
MIL-00-09	-16.3991	-68.1874	4594.99	std	0	2.65	0.95	0	1204000	47000	KNSTD	0	0	KNSTD	26.223	1.302
MIL-00-08	-16.3991	-68.1874	4594.99	std	0	2.65	0.95	0	1221000	35000	KNSTD	0	0	KNSTD	26.538	1.111
MIL-00-10	-16.3991	-68.1874	4594.99	std	0	2.65	0.94	0	1260000	42000	KNSTD	0	0	KNSTD	27.472	1.243
MIL-00-03D	-16.3971	-68.1835	4593.99	std	0	2.65	0.95	0	1296000	33000	KNSTD	0	0	KNSTD	27.885	1.108
MIL-00-14	-16.3992	-68.1894	4575.99	std	0	2.65	0.95	0	1338000	36000	KNSTD	0	0	KNSTD	28.844	1.174
MIL-00-07	-16.3972	-68.1816	4590.99	std	0	2.65	0.95	0	1348000	36000	KNSTD	0	0	KNSTD	28.851	1.17
MIL-00-13	-16.3991	-68.1874	4594.99	std	0	2.65	0.94	0	1410000	37000	KNSTD	0	0	KNSTD	30.207	1.217
MIL-00-02	-16.3971	-68.1835	4593.99	std	0	2.65	0.95	0	1513000	40000	KNSTD	0	0	KNSTD	31.812	1.286
MIL-00-01	-16.3971	-68.1835	4593.99	std	0	2.65	0.95	0	1597000	41000	KNSTD	0	0	KNSTD	33.298	1.33
MIL-00-04	-16.3971	-68.1835	4593.99	std	0	2.65	0.95	0	1730000	62000	KNSTD	0	0	KNSTD	35.449	1.675
Cordillera Cochabamba, Bolivia
Wara Wara Valley
WW11	-17.31	-66.13	4175	std	3	2.7	1	0	716310	50860	S2007	0	0	KNSTD	19.75	1.531	1	1	6	19.4435	0.65128	29
WW12	-17.31	-66.13	4169	std	3	2.7	1	0	684740	28070	S2007	0	0	KNSTD	19.137	0.979
WW21	-17.31	-66.13	4147	std	4	2.7	1	0	582150	24450	S2007	0	0	KNSTD	16.859	0.875	0.953488	0.90566	6	16.82	0.424102	29
WW22	-17.31	-66.13	4156	std	3	2.7	1	0	586800	28170	S2007	0	0	KNSTD	16.781	0.955
WW31	-17.3	-66.13	4128	std	2	2.7	1	0	520060	22360	S2007	0	0	KNSTD	15.029	0.792	0.44186	0.490566	6	15.081	0.38413	29
WW32	-17.29	-66.13	4140	std	5	2.7	1	0	514080	28270	S2007	0	0	KNSTD	15.133	0.953
WW41	-17.3	-66.13	4102	std	4	2.7	1	0	498540	15450	S2007	0	0	KNSTD	14.86	0.645	0.325581	0.433962	6	14.552	0.56752	29
WW42	-17.3	-66.13	4112	std	2	2.7	1	0	486760	42840	S2007	0	0	KNSTD	14.244	1.33
WW51	-17.28	-66.11	4329.99	std	2	2.7	1	0	488750	27370	S2007	0	0	KNSTD	12.831	0.819	0.01	0	6	11.8185	1.46206	29
WW52	-17.28	-66.11	4329.99	std	1	2.7	1	0	419440	22650	S2007	0	0	KNSTD	10.806	0.67
Tres Lagunas, Argentina
Laguna Grande
LG11	-22.2	-65.12	4453.99	std	0	2.7	0.976	0	907200	36300	S555	0	0	KNSTD	19.488	0.981	0.807692	0.561404	6	18.4505	1.53804	30
LG15	-22.2	-65.12	4468.99	std	0	2.7	0.976	0	801500	39300	S555	0	0	KNSTD	17.413	1.007
LG21	-22.2	-65.12	4484.99	std	0	2.7	0.976	0	1077500	59300	S555	0	0	KNSTD	21.953	1.385	?	?		20.45	3.59744	30
LG22	-22.2	-65.11	4508.99	std	0	2.7	0.976	0	1148800	58600	S555	0	0	KNSTD	23.013	1.372
LG25	-22.2	-65.12	4477.99	std	0	2.7	0.992	0	766900	29900	S555	0	0	KNSTD	16.384	0.811
LG23	-22.2	-65.12	4505.99	std	0	2.7	0.976	0	5984200	179500	S555	0	0	KNSTD	107.775	4.709
LG31	-22.19	-65.1	4479.99	std	0	2.7	0.976	0	788400	40200	S555	0	0	KNSTD	17.066	1.015	0.269231	0.421053	6	17.8915	1.25019	30
LG33	-22.18	-65.1	4470.99	std	0	2.7	0.976	0	869200	45200	S555	0	0	KNSTD	18.717	1.13
LG41	-22.19	-65.1	4453.99	std	0	2.7	0.976	0	725600	28300	S555	0	0	KNSTD	15.939	0.789	0.0480769	0.280702	6	16.0435	0.427448	30
LG42	-22.19	-65.1	4454.49	std	0	2.7	0.976	0	735300	57400	S555	0	0	KNSTD	16.148	1.357
LG51	-22.2	-65.12	4452.99	std	0	2.7	0.976	0	898600	42200	S555	0	0	KNSTD	19.355	1.085	0.923077	0.877193	6	18.758	0.965781	30
LG52	-22.2	-65.12	4443.99	std	0	2.7	0.976	0	829000	29800	S555	0	0	KNSTD	18.161	0.856
LG53	-22.2	-65.12	4436.99	std	0	2.7	0.976	0	4781700	263000	S555	0	0	KNSTD	91.233	5.855
LG61	-22.19	-65.13	4299.99	std	0	2.7	0.976	0	4145900	228000	S555	0	0	KNSTD	84.244	5.396	pre-LGM	pre-LGM		127.459	48.353	30
LG62	-22.19	-65.13	4315.99	std	0	2.7	0.976	0	8956300	268700	S555	0	0	KNSTD	182.332	8.12
LG63	-22.19	-65.13	4319.99	std	0	2.7	0.976	0	6197600	185900	S555	0	0	KNSTD	120.964	5.303
LG64	-22.19	-65.13	4328.99	std	0	2.7	0.976	0	4130200	128000	S555	0	0	KNSTD	82.54	3.643
LG65	-22.19	-65.13	4330.99	std	0	2.7	0.976	0	8832800	468100	S555	0	0	KNSTD	179.046	11.42
LG72	-22.19	-65.12	4378.99	std	0	2.7	0.992	0	601700	20500	S555	0	0	KNSTD	13.622	0.622	0.5	0.421053	6	15.915	3.08528	30
LG73	-22.19	-65.12	4374.99	std	0	2.7	0.992	0	651700	25400	S555	0	0	KNSTD	14.734	0.729
LG76	-22.19	-65.12	4376.99	std	0	2.7	0.976	0	867900	34700	S555	0	0	KNSTD	19.389	0.976
LG81	-22.2	-65.12	4424.99	std	0	2.7	0.984	0	797800	31100	S555	0	0	KNSTD	17.55	0.869	0.807692	0.561404	6	16.9645	0.930318	30
LG83	-22.2	-65.14	4420.99	std	0	2.7	0.968	0	727900	29100	S555	0	0	KNSTD	16.379	0.824
LG92	-22.21	-65.11	4572.99	std	0	2.7	0.992	0	647600	28500	S555	0	0	KNSTD	13.34	0.714	?	?		28.929	25.9685	30
LG93	-22.21	-65.11	4560.99	std	0	2.7	0.984	0	697800	30000	S555	0	0	KNSTD	14.552	0.767
LG95	-22.2	-65.11	4562.99	std	0	2.7	0.96	0	3316000	149200	S555	0	0	KNSTD	58.895	3.237
Tres Lagunas
TL11	-22.21	-65.13	4402.99	std	0	2.7	0.984	0	814800	26100	S555	0	0	KNSTD	18.068	0.798						30
TL12	-22.2	-65.13	4406.99	std	0	2.7	0.96	0	941700	38600	S555	0	0	KNSTD	20.601	1.054
TL21	-22.2	-65.13	4410.99	std	0	2.7	0.984	0	1476700	48700	S555	0	0	KNSTD	29.556	1.33	1	1	6	25.5055	5.76365	30
TL22	-22.2	-65.13	4413.99	std	0	2.7	0.984	0	1021100	43900	S555	0	0	KNSTD	21.455	1.133
Pena Negra
PN11	-22.22	-65.14	4339.99	std	0	2.7	0.976	0	1201900	42100	S555	0	0	KNSTD	25.694	1.195	1	1	2	30.004	6.14124	30
PN12	-22.23	-65.14	4371.99	std	0	2.7	0.976	0	1711100	70200	S555	0	0	KNSTD	34.314	1.762
PN21	-22.23	-65.14	4441.99	std	0	2.7	0.976	0	987000	41500	S555	0	0	KNSTD	20.797	1.082	0.473684	0.388889	2	19.1537	1.62568	30
PN22	-22.23	-65.14	4365.99	std	0	2.7	0.976	0	777100	36500	S555	0	0	KNSTD	17.709	0.993
PN23	-22.23	-65.14	4386.99	std	0	2.7	0.976	0	848200	64500	S555	0	0	KNSTD	18.955	1.558
Cordon de Dona Rosa, Chile
DR11	-30.68	-70.37	3806	std	0	2.65	1	0	765700	29096.6	KNSTD	0	0	KNSTD	17.57	0.856	0.6	0.711538	6	18.364	1.21311	31
DR13	-30.68	-70.37	3762	std	0	2.65	1	0	824200	32143.8	KNSTD	0	0	KNSTD	19.158	0.949
DR21	-30.68	-70.37	3734	std	0	2.65	1	0	1128300	44003.7	KNSTD	0	0	KNSTD	25.154	1.248						31
DR31	-30.68	-70.36	3686	std	0	2.65	1	0	717000	28680	KNSTD	0	0	KNSTD	17.576	0.884	0.7	0.826923	6	19.441	1.90686	31
DR32	-30.68	-70.36	3683	std	0	2.65	1	0	905700	33510.9	KNSTD	0	0	KNSTD	21.263	1.02
DR33	-30.68	-70.36	3683	std	0	2.65	1	0	806100	24989.1	KNSTD	0	0	KNSTD	19.484	0.847
DR41	-30.69	-70.36	3614	std	0	2.65	1	0	689500	36543.5	KNSTD	0	0	KNSTD	17.585	1.077	1	1	6	18.0897	0.674592	31
DR42	-30.69	-70.36	3603	std	0	2.65	1	0	727900	30571.8	KNSTD	0	0	KNSTD	18.586	0.965
DR43	-30.69	-70.36	3591	std	0	2.65	1	0	701900	27374.1	KNSTD	0	0	KNSTD	18.098	0.896
DR51	-30.71	-70.36	3383	std	0	2.65	1	0	5826300	174789	KNSTD	0	0	KNSTD	146.862	6.481	pre-LGM	pre-LGM
DR52	-30.72	-70.36	3376	std	0	2.65	1	0	1799300	53979	KNSTD	0	0	KNSTD	43.997	1.892
DR61	-30.72	-70.36	3316	std	0	2.65	1	0	1880600	67701.6	KNSTD	0	0	KNSTD	47.804	2.272	pre-LGM	pre-LGM		45.1625	3.90254	31
DR62	-30.72	-70.36	3317	std	0	2.65	1	0	1668500	55060.5	KNSTD	0	0	KNSTD	42.521	1.921
DR71	-30.72	-70.37	3293	std	0	2.65	1	0	1566900	87746.4	KNSTD	0	0	KNSTD	40.928	2.63	pre-LGM	pre-LGM		32.5787	9.70312	31
DR72	-30.72	-70.37	3294	std	0	2.65	1	0	755400	31726.8	KNSTD	0	0	KNSTD	21.985	1.143
DR73	-30.73	-70.37	3300	std	0	2.65	1	0	1285500	52705.5	KNSTD	0	0	KNSTD	34.823	1.788
Telata glacier, Bolivia***
B1	-16.2601	-68.1132	4528.99	std	4	2.5	0.9862	0	487198	42271	NIST_27900	0	0	KNSTD	13.428	1.238	?	?		13.408	0.336391	32
B2	-16.261	-68.1123	4608.99	std	3.8	2.5	0.98	0	501891	43006	NIST_27900	0	0	KNSTD	13.388	1.22
B3	-16.258	-68.1136	4433.99	std	3	2.5	0.961	0	348747	19957	NIST_27900	0	0	KNSTD	10.007	0.649
B4	-16.2611	-68.1123	4697.99	std	3	2.5	0.9941	0	336480	33650	NIST_27900	0	0	KNSTD	7.94	0.831
B5	-16.2606	-68.1121	4580.99	std	3.6	2.5	0.9724	0	332107	18473	NIST_27900	0	0	KNSTD	8.585	0.544
B6	-16.2586	-68.1136	4474.99	std	4.2	2.5	0.98	0	474372	19144	NIST_27900	0	0	KNSTD	13.517	0.683
B7	-16.2597	-68.1118	4535.99	std	3.3	2.5	0.9768	0	446125	27230	NIST_27900	0	0	KNSTD	12.259	0.837	?	?		10.9262	1.26746	32
B8	-16.2605	-68.1119	4579.99	std	3.7	2.5	0.9765	0	423171	14248	NIST_27900	0	0	KNSTD	11.405	0.517
B9	-16.2574	-68.1098	4604.99	std	4.1	2.5	0.9821	0	393905	42772	NIST_27900	0	0	KNSTD	10.345	1.169
B10	-16.2605	-68.1118	4574.99	std	4.2	2.5	0.9867	0	384505	48330	NIST_27900	0	0	KNSTD	10.177	1.319
B11	-16.2578	-68.1122	4502.99	std	3.8	2.5	0.9361	0	329157	44795	NIST_27900	0	0	KNSTD	9.317	1.302
B12	-16.2599	-68.1121	4533.99	std	4.2	2.5	0.9977	0	425216	12081	NIST_27900	0	0	KNSTD	11.516	0.478
B13	-16.2576	-68.111	4558.99	std	4.4	2.5	0.9667	0	60090	34695	NIST_27900	0	0	KNSTD	1.87	1.082
B14	-16.2573	-68.1093	4623.99	std	4.4	2.5	0.9662	0	292308	78519	NIST_27900	0	0	KNSTD	7.381	1.999
B15	-16.2597	-68.1119	4478.99	std	3.1	2.5	0.9791	0	441013	13157	NIST_27900	0	0	KNSTD	12.402	0.528
B16	-16.2575	-68.1093	4618.99	std	3.6	2.5	0.986	0	451769	21212	NIST_27900	0	0	KNSTD	11.859	0.664
B17	-16.2601	-68.1109	4600.99	std	3.5	2.5	0.9757	0	438083	11918	NIST_27900	0	0	KNSTD	11.702	0.477
B18	-16.2601	-68.1109	4552.99	std	4	2.5	0.9765	0	426950	63789	NIST_27900	0	0	KNSTD	11.698	1.788
B19	-16.2601	-68.1115	4552.99	std	3.8	2.5	0.9765	0	436738	23620	NIST_27900	0	0	KNSTD	11.955	0.742
B20	-16.2601	-68.1109	4583.99	std	3.4	2.5	0.9763	0	443805	14082	NIST_27900	0	0	KNSTD	11.939	0.524
B21	-16.258	-68.1097	4578.99	std	4.4	2.5	0.9837	0	405292	15052	NIST_27900	0	0	KNSTD	10.851	0.52
B22	-16.2602	-68.1105	4539.99	std	3.3	2.5	0.9772	0	458672	12510	NIST_27900	0	0	KNSTD	12.583	0.513
B23	-16.26	-68.1102	4560.99	std	3.9	2.5	0.9744	0	388851	19258	NIST_27900	0	0	KNSTD	10.511	0.611
B24	-16.2602	-68.1101	4561.99	std	4.3	2.5	0.9754	0	384222	34046	NIST_27900	0	0	KNSTD	10.386	0.975
B25	-16.2578	-68.109	4607.99	std	4.3	2.5	0.9857	0	402228	29381	NIST_27900	0	0	KNSTD	10.556	0.836
B26	-16.2601	-68.1099	4546.99	std	3.8	2.5	0.9777	0	444986	9906	NIST_27900	0	0	KNSTD	12.201	0.459
B27	-16.2578	-68.1086	4618.99	std	3.6	2.5	0.9844	0	403317	50646	NIST_27900	0	0	KNSTD	10.477	1.357
B28	-16.2594	-68.1097	4561.99	std	3.7	2.5	0.9744	0	351610	39715	NIST_27900	0	0	KNSTD	9.292	1.089
B29	-16.2594	-68.1097	4561.99	std	3.2	2.5	0.9744	0	347778	24836	NIST_27900	0	0	KNSTD	9.124	0.709
B30	-16.2576	-68.1084	4629.99	std	4.3	2.5	0.9811	0	453477	21385	NIST_27900	0	0	KNSTD	11.968	0.672
B31	-16.2606	-68.1081	4604.99	std	3.8	2.5	0.9799	0	352736	45231	NIST_27900	0	0	KNSTD	9.047	1.194
B32	-16.2593	-68.1092	4550.99	std	4.2	2.5	0.9844	0	431007	16361	NIST_27900	0	0	KNSTD	11.747	0.571
B33	-16.2599	-68.109	4547.99	std	3.9	2.5	0.9844	0	414018	48968	NIST_27900	0	0	KNSTD	11.238	1.376
B34	-16.2599	-68.109	4547.99	std	3.8	2.5	0.9844	0	457556	33706	NIST_27900	0	0	KNSTD	12.46	0.995
B35	-16.2575	-68.1076	4631.99	std	4	2.5	0.9786	0	386139	40482	NIST_27900	0	0	KNSTD	9.992	1.093	?	?		10.2288	0.774058	32
B36	-16.2594	-68.1124	4705.99	std	4.2	2.5	0.9681	0	415939	15783	NIST_27900	0	0	KNSTD	10.622	0.516
B37	-16.2598	-68.1071	4611.99	std	3.9	2.5	0.982	0	323468	23689	NIST_27900	0	0	KNSTD	8.117	0.644
B38	-16.2597	-68.1069	4639.99	std	3	2.5	0.9784	0	365234	20170	NIST_27900	0	0	KNSTD	9.203	0.58
B39	-16.2596	-68.107	4733.99	std	3	2.5	0.9763	0	416202	14964	NIST_27900	0	0	KNSTD	10.26	0.483
B40	-16.2594	-68.107	4641.99	std	3	2.5	0.9803	0	391761	14946	NIST_27900	0	0	KNSTD	9.996	0.487
B41	-16.2598	-68.1068	4638.99	std	3	2.5	0.9859	0	359312	34516	NIST_27900	0	0	KNSTD	8.942	0.902
B42	-16.2579	-68.1064	4629.99	std	3.4	2.5	0.9736	0	397071	14706	NIST_27900	0	0	KNSTD	10.339	0.495
B43	-16.2592	-68.1069	4641.99	std	3	2.5	0.9792	0	408106	15478	NIST_27900	0	0	KNSTD	10.497	0.51
B44	-16.26	-68.1061	4646.99	std	3	2.5	0.986	0	402433	17183	NIST_27900	0	0	KNSTD	10.218	0.535
B45	-16.2592	-68.1069	4640.99	std	3	2.5	0.9792	0	441762	15389	NIST_27900	0	0	KNSTD	11.486	0.531
B46	-16.2591	-68.1066	4606.99	std	4.1	2.5	0.982	0	274930	19586	NIST_27900	0	0	KNSTD	6.892	0.534
B47	-16.2574	-68.1061	4645.99	std	3.8	2.5	0.9827	0	394586	39267	NIST_27900	0	0	KNSTD	10.105	1.053
B48	-16.2577	-68.106	4639.99	std	3.3	2.5	0.9839	0	407947	41621	NIST_27900	0	0	KNSTD	10.475	1.117
B49	-16.2577	-68.106	4640.99	std	4.1	2.5	0.9687	0	416978	27214	NIST_27900	0	0	KNSTD	11.008	0.794
B50	-16.2595	-68.1054	4647.99	std	3	2.5	0.9746	0	365234	20170	NIST_27900	0	0	KNSTD	9.204	0.58
B51	-16.2599	-68.105	4654.99	std	3	2.5	0.9814	0	378267	13272	NIST_27900	0	0	KNSTD	9.492	0.44
B52	-16.2592	-68.1054	4651.99	std	3	2.5	0.9746	0	403548	14228	NIST_27900	0	0	KNSTD	10.362	0.482
B53	-16.2594	-68.1044	4667.99	std	3	2.5	0.9835	0	362652	12794	NIST_27900	0	0	KNSTD	8.923	0.415
B54	-16.2586	-68.1047	4670.99	std	3	2.5	0.987	0	423840	14658	NIST_27900	0	0	KNSTD	10.7	0.492
B55	-16.2592	-68.1045	4666.99	std	3	2.5	0.9794	0	423625	14954	NIST_27900	0	0	KNSTD	10.812	0.503
B56	-16.2586	-68.1048	4668.99	std	3	2.5	0.987	0	434069	15453	NIST_27900	0	0	KNSTD	11.01	0.515
B57	-16.2594	-68.1041	4665.99	std	3	2.5	0.9729	0	432533	15231	NIST_27900	0	0	KNSTD	11.159	0.519
B58	-16.2571	-68.1016	4702.99	std	3	2.5	0.9908	0	30822	4164	NIST_27900	0	0	KNSTD	0.896	0.124	?	?		0.5645	0.469024	32
B59	-16.2572	-68.1016	4733.99	std	3	2.5	0.9763	0	8547	1234	NIST_27900	0	0	KNSTD	0.233	0.034
*Samples in red are outliers according to original authors. Samples in green are on bedrock.
**Moraine age is arithmetic mean of boulder ages. Error is st dev of boulder population plus 2.5% prod rate uncertainty, added in quadrature
***Excluded because LGM position could not be identified

## Sheet: Patagonia
Sample name*	Latitude	Longitude	Elevation	Elv/pressure	Thickness	Density	Shielding	Erosion rate	[Be-10]	+/-	Be AMS	[Al-26]	+/-	Al AMS	Sample age	error	Normalized	Normalized	LGM length (km)	Moraine age***	Moraine error***	Reference
	(DD)	(DD)	(m)	flag	(cm)	(g cm-3)	correction	(cm yr-1)	atoms g-1	atoms g-1	standard**	atoms g-1	atoms g-1	standard	ka	ka	position (0-1)	elevation (0-1)		ka	ka
Lago Buenos Aires
Meuncos Moraine
LBA-03-17	-46.2339	-71.54	673	std	3	2.7	1	0	104800	1633	NIST_Certified	0	0	KNSTD	15.051	0.513	0.96	1	200	16.8755	1.6108	33
LBA-03-10	-46.2364	-71.516	628	std	3	2.7	1	0	103805	1725	NIST_Certified	0	0	KNSTD	15.5	0.536
LBA-03-13	-46.2357	-71.531	656	std	3	2.7	1	0	111399	2372	NIST_Certified	0	0	KNSTD	16.215	0.601
LBA-04-12	-46.227	-71.575	722	std	2	2.7	1	0	127193	4386	NIST_Certified	0	0	KNSTD	17.309	0.796
LBA-03-11	-46.2358	-71.53	651	std	2.5	2.7	1	0	125021	1752	NIST_Certified	0	0	KNSTD	18.161	0.607
LBA-04-14	-42.226	-71.577	737	std	2.5	2.7	1	0	127193	3509	NIST_Certified	0	0	KNSTD	19.017	0.781
LBA-03-14Aa	-46.2364	-71.521	646	std	3	2.7	1	0	59005	1632	NIST_Certified	0	0	KNSTD	8.639	0.354
LBA-03-14Ba	-46.2364	-71.521	646	std	3	2.7	1	0	80825	1775	NIST_Certified	0	0	KNSTD	11.927	0.446
LBA-03-15a	-46.234	-71.539	673	std	3.5	2.7	1	0	80139	1518	NIST_Certified	0	0	KNSTD	11.599	0.414
LBA-04-13a	-46.227	-71.575	722	std	2	2.7	1	0	92105	2632	NIST_Certified	0	0	KNSTD	12.603	0.525
Fenix 1
LBA-03-19	-46.235	-71.473	699	std	3	2.7	1	0	113712	1850	NIST_Certified	0	0	KNSTD	15.934	0.548	0.97	1	200	18.1453	1.52206	33,34
LBA-02-12	-46.6028	-71.036	432	std	3	2.7	1	0	94494	4457	NIST_Certified	0	0	KNSTD	16.622	0.934
LBA-02-13	-46.5868	-71.038	444	std	3	2.7	1	0	98170	3172	NIST_Certified	0	0	KNSTD	17.081	0.758
LBA-01-05	-46.5953	-71.038	438	std	1.5	2.7	1	0	117063	3752	KNSTD	0	0	KNSTD	17.535	0.775
LBA-02-10	-46.6077	-71.05	428	std	3	2.7	1	0	103454	2423	NIST_Certified	0	0	KNSTD	18.229	0.699
LBA-01-04	-46.5953	-71.038	438	std	3	2.7	1	0	109827	1731	NIST_Certified	0	0	KNSTD	19.15	0.655
LBA-03-23	-46.2353	-71.472	700	std	3	2.7	1	0	137027	1882	NIST_Certified	0	0	KNSTD	19.101	0.636
LBA-02-11	-46.6093	-71.053	420	std	3	2.7	1	0	108901	3441	NIST_Certified	0	0	KNSTD	19.29	0.847
LBA-01-06	-46.5936	-71.036	438	std	1.5	2.7	1	0	136697	10767	KNSTD	0	0	KNSTD	20.366	1.726
LBA-03-21a	-46.2361	-71.47	699	std	3	2.7	1	0	83641	1733	NIST_Certified	0	0	KNSTD	11.777	0.432
Fenix II
LBA-98-78	-46.6264	-71.043	454	std	1.5	2.7	1	0	134667	4757	KNSTD	0	0	KNSTD	19.789	0.924	0.975	1	200	19.4496	1.51715	33,34
LBA-98-97	-46.5557	-71.026	430	std	1.5	2.7	1	0	135316	4971	KNSTD	0	0	KNSTD	20.325	0.971
LBA-98-98	-46.5557	-71.026	430	std	1.5	2.7	1	0	147223	4701	KNSTD	0	0	KNSTD	22.042	0.973
LBA-01-10	-46.5985	-71.029	445	std	3	2.7	1	0	105843	1737	NIST_Certified	0	0	KNSTD	18.365	0.633
LBA-01-11	-46.6007	-71.026	448	std	3	2.7	1	0	105803	1393	NIST_Certified	0	0	KNSTD	18.308	0.605
LBA-01-12	-46.6007	-71.026	439	std	3	2.7	1	0	109158	1630	NIST_Certified	0	0	KNSTD	19.018	0.643
LBA-02-15	-46.5981	-71.029	435	std	3	2.7	1	0	112206	2099	NIST_Certified	0	0	KNSTD	19.596	0.699
LBA-02-16	-46.5988	-71.029	436	std	3	2.7	1	0	114089	2638	NIST_Certified	0	0	KNSTD	19.892	0.76
LBA-03-18	-46.2343	-71.461	694	std	3	2.7	1	0	119213	2078	NIST_Certified	0	0	KNSTD	16.765	0.586
LBA-03-20	-46.2344	-71.459	709	std	2	2.7	1	0	149197	1355	NIST_Certified	0	0	KNSTD	20.396	0.646
Fenix III
LBA-03-06	-46.3774	-71.123	532	std	1.5	2.7	1	0	113173	1564	NIST_Certified	0	0	KNSTD	18.047	0.601	0.98	1	200	21.3068	2.4749	33,34
LBA-03-09	-46.3691	-71.131	535	std	3	2.7	1	0	116569	1840	NIST_Certified	0	0	KNSTD	18.746	0.641
LBA-02-18	-46.406	-71.099	513	std	3	2.7	1	0	133092	2090	NIST_Certified	0	0	KNSTD	21.664	0.74
LBA-02-17	-46.4135	-71.077	485	std	3	2.7	1	0	132320	2868	NIST_Certified	0	0	KNSTD	22.072	0.824
LBA-98-123	-46.4048	-71.405	510	std	1.5	2.7	1	0	166551	5053	KNSTD	0	0	KNSTD	23.287	1.002
LBA-98-120	-46.4052	-71.405	510	std	1.5	2.7	1	0	171953	6495	KNSTD	0	0	KNSTD	24.025	1.168
LBA-03-05Aa	-46.3737	-71.123	528	std	3	2.7	1	0	90764	1546	NIST_Certified	0	0	KNSTD	14.763	0.513
LBA-03-05Ba	-46.3737	-71.123	528	std	3	2.7	1	0	98338	1490	NIST_Certified	0	0	KNSTD	15.966	0.541
Fenix IV
LBA-01-16	-46.5745	-70.934	407	std	3	2.7	1	0	150187	4045	NIST_Certified	0	0	KNSTD	26.646	1.084	0.99	1	200	25.674	1.70846	33
LBA-01-18	-46.6078	-70.96	430	std	3	2.7	1	0	136921	2962	NIST_Certified	0	0	KNSTD	23.847	0.89
LBA-01-19	-46.6101	-70.959	454	std	3	2.7	1	0	156114	2631	NIST_Certified	0	0	KNSTD	26.529	0.922
LBA-01-14a	-46.5235	-70.96	430	std	3	2.7	1	0	127112	3191	NIST_Certified	0	0	KNSTD	22.212	0.876
Fenix V
LBA-02-22	-46.6365	-70.967	459	std	2	2.7	1	0	122628	2517	NIST_Certified	0	0	KNSTD	20.707	0.759	1	1	200	25.0306	2.30983	33,34
LBA-02-24	-46.6283	-70.959	435	std	3	2.7	1	0	139610	2314	NIST_Certified	0	0	KNSTD	24.186	0.837
LBA-01-22	-46.6213	-70.953	452	std	1.5	2.7	1	0	172706	4434	KNSTD	0	0	KNSTD	25.219	1.005
LBA-02-21	-46.6322	-70.964	468	std	3	2.7	1	0	150731	2444	NIST_Certified	0	0	KNSTD	25.311	0.872
LBA-98-135	-46.623	-70.958	439	std	2	2.7	1	0	171326	5109	KNSTD	0	0	KNSTD	25.409	1.084
LBA-02-20	-46.6324	-70.963	461	std	3	2.7	1	0	157698	3197	NIST_Certified	0	0	KNSTD	26.615	0.973
LBA-01-60	-46.6233	-70.959	439	std	1.5	2.7	1	0	188409	6558	KNSTD	0	0	KNSTD	27.767	1.288
LBA-02-23a	-46.6274	-70.957	435	std	3	2.7	1	0	109274	3030	NIST_Certified	0	0	KNSTD	19.087	0.786
Lago Pueyrredón
second limit
BC07-22	-47.5726	-71.4171	544	std	1.5	2.7	1	0	162926	5811	07KNSTD	0	0	KNSTD	23.815	1.119	0.97	1	200	24.2923	0.749016	35
BC07-23	-47.5758	-71.4126	541	std	3.5	2.7	1	0	165799	9669	07KNSTD	0	0	KNSTD	24.677	1.63
BC07-9	-47.5796	-71.3582	709	std	3	2.7	1	0	191094	6206	07KNSTD	0	0	KNSTD	24.385	1.087
third limit
BC07-16	-47.3041	-71.4029	620	std	1	2.7	1	0	153235	4867	07KNSTD	0	0	KNSTD	21.019	0.925	0.96	1	200	20.5093	1.27568	35
BC07-17	-47.3087	-71.405	614	std	2	2.7	1	0	137369	6460	07KNSTD	0	0	KNSTD	19.173	1.076
BC07-20	-47.3259	-71.2938	565	std	2	2.7	1	0	147109	4478	07KNSTD	0	0	KNSTD	21.336	0.919
BC07-18a	-47.338	-71.249	570	std	2	2.7	1	0	97495	4594	07KNSTD	0	0	KNSTD	14.222	0.798
first limit
BC07-12	-47.584	-71.3548	665	std	1.5	2.7	1	0	206638	6733	07KNSTD	0	0	KNSTD	27.015	1.207	1	1	200	27.6867	1.25508	35
BC07-43	-47.5079	-71.2451	581	std	1.5	2.7	1	0	192499	6435	07KNSTD	0	0	KNSTD	27.152	1.231
BC07-7	-47.5186	-71.2361	564	std	2.5	2.7	1	0	200450	6651	07KNSTD	0	0	KNSTD	28.893	1.305
BC07-8a	-47.5564	-71.2629	587	std	1.5	2.7	1	0	245251	7745	07KNSTD	0	0	KNSTD	34.22	1.507
BC07-21	-47.3361	-71.283	509	std	2	2.7	1	0	123000	5000	07KNSTD	0	0	KNSTD	18.852	0.959	0.95	1	200	18.852	1.01309	35
BC07-13d	-47.4525	-71.712	352	std	1.5	2.7	0.996	0	96700	5100	07KNSTD	0	0	KNSTD	17.117	1.044	0.51	1	200	17.117	1.04846	35
Rio Guanaco Valley
La Sofia
RGV-10-10	-49.925	-72.719	774	std	2	2.7	0.999996	0	141200	8000	07KNSTD	0	0	KNSTD	16.295	1.05	1	1	19	18.3847	2.16496	36
RGV-10-16	-49.919	-72.701	656	std	1.9	2.7	0.999746	0	148200	8100	07KNSTD	0	0	KNSTD	18.947	1.188
RGV-10-18	-49.92	-72.704	700	std	1.5	2.7	0.999877	0	137100	6380	07KNSTD	0	0	KNSTD	16.823	0.937
RGV-10-20	-49.921	-72.707	720	std	1	2.7	0.999879	0	164200	10700	07KNSTD	0	0	KNSTD	19.661	1.419
RGV-10-21	-49.922	-72.708	733	std	1.2	2.7	0.999879	0	141700	8350	07KNSTD	0	0	KNSTD	16.843	1.12
RGV-10-22	-49.924	-72.714	767	std	1.4	2.7	0.999996	0	189200	9550	07KNSTD	0	0	KNSTD	21.739	1.285
San Jorge
RGV-04-01	-49.913	-72.728	672	std	2	2.7	0.999797	0	157600	10100	KNSTD	0	0	KNSTD	17.993	1.28	0.91	0.927654	19	17.5943	1.19035	36
RGV-04-03	-49.914	-72.728	680	std	2.5	2.7	0.999842	0	153900	9170	NIST_30600	0	0	KNSTD	17.691	1.187
RGV-04-04A	-49.914	-72.72	671	std	3	2.7	0.999803	0	151200	11000	NIST_30600	0	0	KNSTD	17.594	1.392
RGV-04-05	-49.917	-72.73	690	std	2.5	2.7	0.999789	0	166200	9140	NIST_30600	0	0	KNSTD	18.916	1.192
RGV-04-07	-49.917	-72.721	698	std	2	2.7	0.999748	0	151300	23100	NIST_30600	0	0	KNSTD	17.052	2.665
RGV-04-02	-49.914	-72.72	670	std	3	2.7	0.9998	0	148000	10500	07KNSTD	0	0	KNSTD	18.86	1.461
RGV-04-06	-49.914	-72.72	678	std	2	2.7	0.999834	0	134300	6650	07KNSTD	0	0	KNSTD	16.878	0.983
RGV-04-08	-49.917	-72.721	693	std	2.5	2.7	0.99974	0	122800	7230	07KNSTD	0	0	KNSTD	15.304	1.016
RGV-04-09	-49.916	-72.722	691	std	3	2.7	0.99972	0	144300	7240	07KNSTD	0	0	KNSTD	18.061	1.062
Cerro Pintado
RMN-10-01	-49.857	-72.837	758	std	1.5	2.7	0.994347	0	132200	5110	07KNSTD	0	0	KNSTD	15.529	0.764	0.52	0.761111	19	15.9112	0.743358	36
RMN-10-04	-49.85	-72.835	765	std	2.5	2.7	0.992884	0	134600	5150	07KNSTD	0	0	KNSTD	15.864	0.776
RMN-10-05	-49.858	-72.835	776	std	2.6	2.7	0.989931	0	137300	6960	07KNSTD	0	0	KNSTD	16.082	0.952
RMN-10-06	-49.859	-72.834	754	std	2	2.7	0.989931	0	129300	7100	07KNSTD	0	0	KNSTD	15.373	0.967
RMN-10-07	-49.859	-72.834	750	std	2.3	2.7	0.99509	0	130600	5360	07KNSTD	0	0	KNSTD	15.539	0.794
RMN-10-08	-49.861	-72.832	742	std	1.3	2.7	0.992027	0	143400	5690	07KNSTD	0	0	KNSTD	17.08	0.855
Lago Argentino
Puerto Bandera
PBS-04-30	-50.1798	-72.7244	232	std	3	2.7	0.987	0	66680	4790	KNSTD	0	0	KNSTD	11.592	0.906	0.64	calving margin (i.e., normalized elevation has remained 1)	180	12.8513	0.735819	37,38
PBN-04-60	-50.2807	-72.6439	253	std	1	2.7	0.977	0	70120	4410	KNSTD	0	0	KNSTD	11.852	0.829
PBN-04-15	-50.1862	-72.6984	253	std	3.5	2.7	0.952	0	68830	5290	KNSTD	0	0	KNSTD	12.196	1.01
EQ-08-06	-50.1774	-72.7303	252	std	1.32	2.7	0.9996	0	66713	1487	07KNSTD	0	0	KNSTD	12.264	0.461
PBS-08-11	-50.28	-72.6337	215	std	2.06	2.7	1	0	66729	994	07KNSTD	0	0	KNSTD	12.735	0.43
PBS-08-06	-50.2843	-72.6896	218	std	1.03	2.7	1	0	67074	1422	07KNSTD	0	0	KNSTD	12.663	0.468
PBN-04-61	-50.3201	-72.7341	248	std	1	2.7	0.958	0	72140	8500	KNSTD	0	0	KNSTD	12.476	1.522
PBS-08-02	-50.2866	-72.6958	213	std	1.33	2.7	0.9999	0	68102	1818	07KNSTD	0	0	KNSTD	12.948	0.523
PBS-04-05	-50.28	-72.6337	205	std	3.5	2.7	0.996	0	73420	5260	KNSTD	0	0	KNSTD	12.99	1.013
PBS-08-04	-50.2858	-72.6915	216	std	0.85	2.7	1	0	69285	1263	07KNSTD	0	0	KNSTD	13.086	0.463
EQ-08-05	-50.1773	-72.7293	238	std	0.99	2.7	0.999	0	70344	1485	07KNSTD	0	0	KNSTD	13.072	0.483
PBS-08-09	-50.2821	-72.6947	221	std	1.86	2.7	0.9999	0	70886	1547	07KNSTD	0	0	KNSTD	13.434	0.502
PBS-04-19	-50.1861	-72.698	229	std	2.5	2.7	0.995	0	76790	8830	KNSTD	0	0	KNSTD	13.217	1.576
EQ-08-01	-50.1701	-72.7509	240	std	0.79	2.7	0.9972	0	71846	1489	07KNSTD	0	0	KNSTD	13.332	0.489
PBN-04-67	-50.1873	-72.6818	265	std	3.5	2.7	0.994	0	81580	7600	KNSTD	0	0	KNSTD	13.701	1.346
PBN-04-66	-50.187	-72.6867	270	std	2.75	2.7	0.99	0	84320	7530	KNSTD	0	0	KNSTD	14.062	1.33
PBN-04-62a	-50.19	-72.6939	254	std	3.5	2.7	0.987	0	57450	7160	KNSTD	0	0	KNSTD	9.79	1.258
EQ-08-04	-50.1729	-72.7394	245	std	0.73	2.7	0.9985	0	53456	1265	07KNSTD	0	0	KNSTD	9.831	0.378
Herminita
HE-06-01	-50.0841	-73.1648	281.66	std	2.08	2.7	0.9995	0	62718	1400	KNSTD	0	0	KNSTD	10.219	0.384	0.18	calving margin (i.e., normalized elevation has remained 1)	180	11.584	0.769936	38
HE-06-06	-50.083	-73.1771	288.42	std	3.43	2.7	0.9981	0	66859	1697	07KNSTD	0	0	KNSTD	12.148	0.48
HE-06-04	-50.0841	-73.1598	271.15	std	1.76	2.7	0.9995	0	66135	2363	07KNSTD	0	0	KNSTD	12.031	0.564
HE-06-07	-50.0824	-73.1766	289.58	std	1.39	2.7	0.9997	0	66239	1657	07KNSTD	0	0	KNSTD	11.811	0.464
HE-07-13	-50.0796	-73.168	292.12	std	0.94	2.7	0.9997	0	65725	4335	07KNSTD	0	0	KNSTD	11.65	0.847
HE-06-03	-50.0841	-73.1605	277.46	std	1.67	2.7	0.9987	0	66346	1533	KNSTD	0	0	KNSTD	10.842	0.413
HE-07-10	-50.0811	-73.1776	286.35	std	3	2.7	0.9991	0	68084	2825	07KNSTD	0	0	KNSTD	12.339	0.635
HE-06-05	-50.0816	-73.1788	259.95	std	0.93	2.7	0.997	0	66838	1582	KNSTD	0	0	KNSTD	11.064	0.425
HE-06-08	-50.0821	-73.1759	284.29	std	1.68	2.7	0.9993	0	67195	2609	KNSTD	0	0	KNSTD	10.911	0.538
HE-06-02	-50.0843	-73.1635	284.79	std	1.15	2.7	0.9998	0	69084	1639	07KNSTD	0	0	KNSTD	12.343	0.475
HE-07-11	-50.0826	-73.1693	340.62	std	2.3	2.7	0.9999	0	70455	1621	07KNSTD	0	0	KNSTD	12.066	0.459
HE-07-12	-50.0797	-73.1679	292.5	std	1.45	2.7	0.9978	0	73408	2322	07KNSTD	0	0	KNSTD	13.078	0.573
Pearson 1a moraine
PE06-04	-50.0311	-73.1956	191.58	std	1.08	2.7	0.999	0	30283	935	KNSTD	0	0	KNSTD	5.41	0.234	0.12	calving margin (i.e., normalized elevation has remained 1)	180	5.41	0.234	38
Pearson 1b moraine
PE06-06	-50.0301	-73.2066	213.4	std	2.75	2.7	0.999	0	7810	408	KNSTD	0	0	KNSTD	1.37	0.083			180
PE06-06b	-50.0301	-73.2066	213.4	std	2.75	2.7	0.999	0	6674	294	07KNSTD	0	0	KNSTD	1.3	0.069
Pearson 1c moraine
PE06-01	-49.9101	-73.1504	223.91	std	2.87	2.7	0.993	0	7734	244	KNSTD	0	0	KNSTD	1.357	0.059	0.11	calving margin (i.e., normalized elevation has remained 1)	180	1.43686	0.302123	38
PE06-07	-50.0282	-73.2088	236	std	1.48	2.7	0.999	0	12278	757	KNSTD	0	0	KNSTD	2.094	0.144
PE06-08	-50.028	-73.2087	235	std	1.64	2.7	1	0	8469	419	KNSTD	0	0	KNSTD	1.439	0.083
PE-07-05	-50.0633	-73.271	381	std	1	2.7	0.997	0	7105	997	07KNSTD	0	0	KNSTD	1.181	0.17
PE-07-08	-50.0517	-73.2841	395	std	0.98	2.7	0.982	0	8016	998	07KNSTD	0	0	KNSTD	1.321	0.169
ON-06-01	-50.6776	-72.999	195	std	3.44	2.7	0.992	0	6903	409	07KNSTD	0	0	KNSTD	1.358	0.09
ON-06-02	-50.6812	-72.9955	193	std	2.05	2.7	0.987	0	6658	376	07KNSTD	0	0	KNSTD	1.308	0.084
Pearson 2a moraine
PE06-09	-50.0177	-73.222	256	std	1.48	2.7	1	0	3494	258	KNSTD	0	0	KNSTD	0.627	0.05	0.1	calving margin (i.e., normalized elevation has remained 1)	180	0.627	0.05	38
Pearson 2b moraine
PE06-10	-50.0154	-73.223	265	std	3.35	2.7	0.999	0	3113	318	KNSTD	0	0	KNSTD	0.57	0.061	0.095		180	0.57	0.061	38
Frías 1 moraines
FR-07-05	-50.7157	-73.0356	232	std	1.09	2.7	0.998	0	33107	1345	07KNSTD	0	0	KNSTD	6.186	0.313	0.1		180	5.62025	0.413739	38
FR-07-09	-50.7169	-73.0346	243	std	0.98	2.7	0.998	0	28816	1016	07KNSTD	0	0	KNSTD	5.349	0.248
FR-09-34	-50.7157	-73.0356	232	std	1.09	2.7	0.966	0	27769	984	07KNSTD	0	0	KNSTD	5.38	0.251
FR-09-35	-50.7169	-73.0346	243	std	0.98	2.7	0.935	0	28178	979	07KNSTD	0	0	KNSTD	5.566	0.256
Strait of Magellan****
Juan Mazia Pen. Outer right lateral moraine
BGGC1	-53.0714	-70.1461	82	std	4	2.7	1	0	148976	8492	S555	0	0	KNSTD	28.079	1.823	?	?		27.0955	1.21718	39
BGGC2	-53.0831	-70.1444	100	std	4	2.7	1	0	145383	12358	S555	0	0	KNSTD	26.944	2.447
BGGC3	-53.0831	-70.1444	100	std	3	2.7	1	0	147176	5998	NIST_30000	0	0	KNSTD	27.61	1.409
BGGC4	-53.0808	-70.145	73	std	4	2.7	1	0	135386	4874	S555	0	0	KNSTD	25.749	1.217
Juan Mazia Pen. Inner moraine
SM-02-07	-53.0722	-70.4358	31	std	0.5	2.7	1	0	99420	6370	S555	0	0	KNSTD	19.202	1.366	?	?		19.33	0.516041	40
SM-02-08	-53.0686	-70.4309	33	std	0.8	2.7	1	0	100713	24027	S555	0	0	KNSTD	19.458	4.702
Juan Mazia Pen. frontal moraine
SM-02-14	-52.9344	-70.062	37	std	0.5	2.7	1	0	89929	15065	S555	0	0	KNSTD	17.319	2.961	?	?		19.6275	2.27065	40
SM-02-09	-52.9167	-70.0376	49	std	0.9	2.7	1	0	111141	11872	S555	0	0	KNSTD	21.177	2.363
SM-02-11	-52.9094	-70.0393	42	std	1.5	2.7	1	0	113359	6844	S555	0	0	KNSTD	21.841	1.482
SM-02-12	-52.9036	-70.0431	45	std	3	2.7	1	0	93175	8352	S555	0	0	KNSTD	18.173	1.727
Bahía Inútil****
Moraine at end of bay
BIB1	-53.5042	-69.2464	80	std	0.9	2.7	1	0	127868	15472	S555	0	0	KNSTD	23.389	2.934	?	?		22.2862	1.38103	39
BIB2	-53.4975	-69.2325	75	std	4	2.7	1	0	119923	13911	S555	0	0	KNSTD	22.602	2.724
BIB3	-53.5063	-69.2483	85	std	4	2.7	1	0	109517	9638	S555	0	0	KNSTD	20.466	1.914
BIB4	-53.5067	-69.2475	80	std	4	2.7	1	0	120969	15242	S555	0	0	KNSTD	22.688	2.956
Central bay
BIC1	-53.5781	-69.4844	52	std	4	2.7	1	0	96455	6752	S555	0	0	KNSTD	18.607	1.425	?	?		18.9368	1.03029	39,40
BIC2	-53.5808	-69.4872	48	std	4	2.7	1	0	98849	14234	S555	0	0	KNSTD	19.135	2.829
BIC3	-53.5881	-69.4889	54	std	4	2.7	1	0	100012	9801	S555	0	0	KNSTD	19.246	1.983
SM-02-21	-53.5783	-69.4852	60	std	0.6	2.7	1	0	107975	31430	S555	0	0	KNSTD	20.091	5.909
SM-02-23	-53.5798	-69.4871	56	std	2.9	2.7	1	0	92397	8565	S555	0	0	KNSTD	17.605	1.724
Lateral moraines N. side of bay
SM-O2-17	-53.3046	-69.884	352	std	0.5	2.7	1	0	219739	7456	S555	0	0	KNSTD	31.144	1.425	?	?		24.984	6.34563	40
SM-O2-18	-53.3045	-69.8841	350	std	0.5	2.7	1	0	177837	5957	S555	0	0	KNSTD	25.283	1.147
SM-02-20	-53.3184	-69.8874	320	std	0.9	2.7	1	0	125930	10467	S555	0	0	KNSTD	18.525	1.646
Torres del Paine, Patagonia****
TDPII moraine
LA0714	-50.9064	-72.7486	442	std	1.8	2.65	0.99	0	57600	4200	07KNSTD	0	0	KNSTD	8.84	0.699	?	?		13.6911	2.13848	41
LA0715	-50.9067	-72.7483	435	std	1.1	2.65	0.99	0	86700	3100	07KNSTD	0	0	KNSTD	13.368	0.627
LA0716	-50.9106	-72.7478	379	std	0.7	2.65	0.99	0	100000	3400	07KNSTD	0	0	KNSTD	16.153	0.737
LA0720	-50.9119	-72.7481	376	std	2.6	2.65	0.99	0	80600	3600	07KNSTD	0	0	KNSTD	13.275	0.718
SAR0718	-50.9869	-72.6919	146	std	3.2	2.65	0.99	0	65400	2400	07KNSTD	0	0	KNSTD	13.383	0.638
LA0732	-50.9303	-72.7283	266	std	1.7	2.65	1	0	114100	4200	07KNSTD	0	0	KNSTD	20.348	0.973
SAR0719	-50.9764	-72.655	146	std	1.2	2.65	0.99	0	60000	3100	07KNSTD	0	0	KNSTD	12.091	0.725
SAR0702	-50.9903	-72.707	261	std	1.1	2.65	0.999	0	69700	2000	07KNSTD	0	0	KNSTD	12.489	0.521
SAR0703	-50.99	-72.7062	257	std	1.4	2.65	0.999	0	76100	2100	07KNSTD	0	0	KNSTD	13.716	0.563
SAR0705	-50.9781	-72.6861	188	std	1.4	2.65	1	0	68400	1900	07KNSTD	0	0	KNSTD	13.139	0.54
SAR0713	-50.9861	-72.7342	296	std	1	2.65	1	0	79300	2000	07KNSTD	0	0	KNSTD	13.729	0.542
SAR0725	-50.9919	-72.7322	312	std	1.9	2.65	1	0	77900	2100	07KNSTD	0	0	KNSTD	13.382	0.543
SAR0907	-50.9948	-72.7123	299	std	0.9	2.65	0.999	0	79200	1600	07KNSTD	0	0	KNSTD	13.673	0.498
LA0703	-50.8867	-72.7378	386	std	1.1	2.65	0.996	0	87100	2500	07KNSTD	0	0	KNSTD	13.967	0.583
LA0707	-50.8892	-72.7286	353	std	1.9	2.65	0.999	0	84000	1800	07KNSTD	0	0	KNSTD	13.932	0.517
LA0901	-50.8891	-72.7272	350	std	1.8	2.65	1	0	80700	1700	07KNSTD	0	0	KNSTD	13.401	0.495
RP0815	-50.9344	-72.7281	227	std	2.5	2.65	1	0	74800	2300	07KNSTD	0	0	KNSTD	13.985	0.604
RP0817	-50.9483	-72.7321	286	std	1.2	2.65	0.999	0	82200	2800	07KNSTD	0	0	KNSTD	14.406	0.658
RP0820	-50.952	-72.736	304	std	1.4	2.65	1	0	74500	2800	07KNSTD	0	0	KNSTD	12.853	0.621
TDPIII moraine
LA0727	-50.9058	-72.7644	350	std	0.7	2.65	0.99	0	84400	3200	07KNSTD	0	0	KNSTD	14.024	0.682	?	?		12.8418	2.6447	41
LA0728	-50.9033	-72.7592	364	std	1	2.65	0.99	0	80400	3000	07KNSTD	0	0	KNSTD	13.223	0.636
LA0512	-50.8896	-72.7563	465	std	2.5	2.65	0.998	0	71500	3400	07KNSTD	0	0	KNSTD	10.755	0.607
LA0522	-50.8968	-72.762	423	std	2	2.65	0.99	0	91900	7700	07KNSTD	0	0	KNSTD	14.425	1.289
SAR0724	-51.0011	-72.7481	311	std	0.9	2.65	0.99	0	104100	5400	07KNSTD	0	0	KNSTD	17.888	1.078
LA0704	-50.8867	-72.7378	358	std	0.8	2.65	0.998	0	81000	2100	07KNSTD	0	0	KNSTD	13.274	0.53
SAR0701	-50.9906	-72.6971	192	std	1.2	2.65	0.999	0	43800	1600	07KNSTD	0	0	KNSTD	8.328	0.395
SAR0906	-50.9929	-72.7016	207	std	1.6	2.65	1	0	37700	2400	07KNSTD	0	0	KNSTD	7.128	0.503
SAR0908	-50.9975	-72.7273	307	std	1.4	2.65	1	0	78300	3200	07KNSTD	0	0	KNSTD	13.458	0.686
RP0903	-50.9436	-72.7516	234	std	0.7	2.65	1	0	73000	1900	07KNSTD	0	0	KNSTD	13.371	0.534
RP0904	-50.9469	-72.7566	245	std	1.1	2.65	1	0	73800	3200	07KNSTD	0	0	KNSTD	13.421	0.711
RP0905	-50.9482	-72.7575	245	std	1.2	2.65	1	0	72300	3400	07KNSTD	0	0	KNSTD	13.159	0.737
RP0906	-50.9536	-72.7633	266	std	0.9	2.65	1	0	75800	2000	07KNSTD	0	0	KNSTD	13.495	0.543
RP0705	-50.9203	-72.7853	441	std	1.3	2.65	1	0	91000	2600	07KNSTD	0	0	KNSTD	13.836	0.577
TDPIV moraine
SAR0721	-51.0019	-72.7311	242	std	1	2.65	1	0	80800	3300	07KNSTD	0	0	KNSTD	14.697	0.749	?	?		14.2796	1.08206	41
RP0701	-50.9097	-72.7998	375	std	1.2	2.65	0.999	0	81900	2100	07KNSTD	0	0	KNSTD	13.238	0.526
RP0703	-50.9225	-72.7878	404	std	1.2	2.65	1	0	84600	2800	07KNSTD	0	0	KNSTD	13.297	0.597
SAR0722	-51.0036	-72.7353	251	std	2.6	2.65	0.99	0	85500	4900	07KNSTD	0	0	KNSTD	15.756	1.024
SAR0723	-51.0022	-72.7547	318	std	2.3	2.65	0.99	0	76400	4900	07KNSTD	0	0	KNSTD	13.221	0.94
VN-05-25	-50.947	-72.7863	218	std	0.9	2.65	1	0	80600	2600	07KNSTD	0	0	KNSTD	14.994	0.665
VN-05-26	-50.9489	-72.7879	204	std	2.8	2.65	1	0	77100	2200	07KNSTD	0	0	KNSTD	14.754	0.615
*Samples in red are outliers according to authors.
**All samples that used the NIST_certified standard have had their Be concentrations reduced by 14% from the published values, since the authors had increased their values by 14% when reporting the values.
***Moraine age is arithmetic mean of boulder ages. Error is st dev of boulder population plus 2.5% prod rate uncertainty, added in quadrature
****Excluded because LGM position could not be identified

## Sheet: New Zealand & Australia
Sample name*	Latitude	Longitude	Elevation	Elv/pressure	Thickness	Density	Shielding	Erosion rate	[Be-10]	+/-	Be AMS	[Al-26]	+/-	Al AMS	Sample age	error	Normalized position (0-1)	Normalized elevation (0-1)	LGM length (km)	Moraine age***	Moraine error***	Reference
	(DD)	(DD)	(m)	flag	(cm)	(g cm-3)	correction	(cm yr-1)	atoms g-1	atoms g-1	standard**	atoms g-1	atoms g-1	standard	ka	ka				ka	ka
"Outboard" Birch Hill ridge
BH-07-08	-43.855	170.113	584.8	std	1.51	2.7	0.997	0	90800	2600	07KNSTD	0	0	KNSTD	13.853	0.578	0.27	0.877667	85	13.8855	0.350167	42
BH-07-09	-43.8551	170.113	588.6	std	2.73	2.7	0.991	0	90100	2600	07KNSTD	0	0	KNSTD	13.918	0.583
Birch Hill I ridges
BH-06-02	-43.8191	170.106	747.3	std	1.26	2.7	0.994	0	106500	3400	KNSTD	0	0	KNSTD	12.734	0.561	0.27	0.54019	85	12.7104	0.493258	42
BH-06-03	-43.8231	170.105	681.3	std	1.92	2.7	0.992	0	95700	3500	KNSTD	0	0	KNSTD	12.203	0.58
BH-06-04	-43.8228	170.105	688.8	std	1.63	2.7	0.99	0	96600	2700	KNSTD	0	0	KNSTD	12.232	0.504
BH-06-05	-43.8147	170.105	765.6	std	2.25	2.7	0.998	0	103400	3600	KNSTD	0	0	KNSTD	12.21	0.564
BH-06-06	-43.8112	170.104	765.1	std	1.79	2.7	0.995	0	107700	3300	KNSTD	0	0	KNSTD	12.723	0.549
BH-06-07	-43.8084	170.103	772.9	std	1.15	2.7	0.995	0	106200	3900	KNSTD	0	0	KNSTD	12.391	0.591
BH-07-10	-43.8547	170.114	578.7	std	1.73	2.7	0.997	0	80900	2200	07KNSTD	0	0	KNSTD	12.405	0.505
BH-07-12	-43.8536	170.114	583.6	std	1.83	2.7	0.998	0	83500	2500	07KNSTD	0	0	KNSTD	12.753	0.544
BH-07-13	-43.8376	170.106	679.1	std	1.86	2.7	0.993	0	93500	2200	07KNSTD	0	0	KNSTD	13.209	0.507
BH-07-14	-43.8355	170.107	674.9	std	1.68	2.7	0.998	0	93300	2100	07KNSTD	0	0	KNSTD	13.145	0.496
BH-07-15	-43.8355	170.107	674.9	std	2.01	2.7	0.998	0	91400	3100	07KNSTD	0	0	KNSTD	12.905	0.588
BH-07-16	-43.8355	170.106	671.5	std	1.42	2.7	0.995	0	93100	2600	07KNSTD	0	0	KNSTD	13.169	0.543
BH-07-17	-43.834	170.105	674.3	std	1.35	2.7	0.994	0	89900	2800	07KNSTD	0	0	KNSTD	12.678	0.551
BH-07-18	-43.8337	170.106	673.2	std	1.11	2.7	0.996	0	93700	2700	07KNSTD	0	0	KNSTD	13.189	0.552
Birch Hill II ridges
BH-06-09	-43.8085	170.114	634.9	std	1.39	2.7	0.994	0	98100	5500	KNSTD	0	0	KNSTD	12.971	0.828	0.27	0.78581	85	12.9324	0.406655	42
BH-06-10	-43.8124	170.114	607.6	std	1.94	2.7	0.995	0	94800	3100	KNSTD	0	0	KNSTD	12.881	0.575
BH-06-11	-43.816	170.115	612.3	std	2.35	2.7	0.996	0	94100	2900	KNSTD	0	0	KNSTD	12.758	0.552
BH-06-12	-43.8168	170.112	629.6	std	1.62	2.7	0.995	0	99100	3800	KNSTD	0	0	KNSTD	13.179	0.645
BH-06-13	-43.8243	170.114	606.2	std	2.31	2.7	0.998	0	96100	3100	KNSTD	0	0	KNSTD	13.076	0.579
KIWI631	-43.8238	170.112	605.5	std	3.1	2.7	0.995	0	95800	2500	KNSTD	0	0	KNSTD	13.169	0.527
KIWI632	-43.8208	170.115	603.7	std	1.8	2.7	0.996	0	83100	1800	07KNSTD	0	0	KNSTD	12.493	0.465
Mid-Macaulay moraine
MR-09-01	-43.571	170.61	1064.4	std	1.64	2.7	0.976	0	124300	2900	07KNSTD	0	0	KNSTD	12.856	0.492	0.13	0.635843	61	12.877	0.35212	42
MR-09-02	-43.5695	170.611	1057.3	std	1.74	2.7	0.975	0	122300	2600	07KNSTD	0	0	KNSTD	12.746	0.472
MR-09-03	-43.5694	170.611	1056.9	std	2.62	2.7	0.975	0	124000	2100	07KNSTD	0	0	KNSTD	13.029	0.452
Outer ridge (LGM)
BST-08-02	-44.0295	170.119	872.6	std	2.17	2.7	0.995	0	149000	4100	07KNSTD	0	0	KNSTD	17.703	0.726	1	1	85	17.788	0.487429	43
BST-08-10	-44.0468	170.12	838.4	std	1.62	2.7	0.998	0	148400	5100	07KNSTD	0	0	KNSTD	18.016	0.827
BST-08-11	-44.0363	170.118	857	std	2.38	2.7	0.993	0	146000	4200	07KNSTD	0	0	KNSTD	17.645	0.739
Inner recessional ridges (immediately post-date LGM)
BST-08-03	-44.0313	170.119	852	std	2.22	2.7	0.995	0	146200	4700	07KNSTD	0	0	KNSTD	17.689	0.783	0.97	1	85	17.9337	0.502661	43
BST-08-04	-44.0343	170.12	839.3	std	2.35	2.7	0.996	0	148100	4000	07KNSTD	0	0	KNSTD	18.112	0.736
BST-08-05	-44.0373	170.121	837.1	std	2.16	2.7	0.997	0	144400	3600	07KNSTD	0	0	KNSTD	17.652	0.694
BST-08-06	-44.0377	170.12	835.1	std	1.07	2.7	0.997	0	148700	5400	07KNSTD	0	0	KNSTD	18.045	0.856
BST-08-07	-44.0399	170.12	831.9	std	2	2.7	0.997	0	146300	4000	07KNSTD	0	0	KNSTD	17.938	0.733
BST-08-08	-44.0422	170.122	831.4	std	1.31	2.7	0.998	0	150000	3300	07KNSTD	0	0	KNSTD	18.273	0.685
BST-08-09	-44.0445	170.123	823.3	std	1.8	2.7	0.998	0	144700	3900	07KNSTD	0	0	KNSTD	17.827	0.724
Lake Pukaki
LGM****
KIWI-405	-44.181	170.16	580	std	5	2.7	1	0	119200	7900	S555	0	0	KNSTD	16.95	1.239	?	?	85	19.1988	1.42949	44
KIWI-407	-44.181	170.181	600	std	3.3	2.7	1	0	132900	4000	S555	0	0	KNSTD	18.294	0.783
KIWI-603	-43.983	170.247	770	std	7.1	2.7	1	0	148500	10200	S555	0	0	KNSTD	18.237	1.374
KIWI-602	-43.983	170.247	770	std	5	2.7	1	0	153300	8400	S555	0	0	KNSTD	18.502	1.163
KIWI-408	-44.181	170.184	570	std	2.6	2.7	0.987	0	137200	8600	S555	0	0	KNSTD	19.492	1.362
KIWI-336	-44.155	170.113	610	std	4	2.7	1	0	142100	15000	S555	0	0	KNSTD	19.47	2.148
KIWI-404	-44.179	170.163	580	std	2.5	2.7	1	0	144200	8700	S555	0	0	KNSTD	20.005	1.356
KIWI-333	-44.151	170.114	620	std	3.5	2.7	1	0	151400	13400	S555	0	0	KNSTD	20.426	1.92
KIWI-406	-44.18	170.182	590	std	2	2.7	1	0	156900	7900	S555	0	0	KNSTD	21.413	1.263
Deglacial
KIWI-524	-44.164	170.218	550	std	0	2.7	0.997	0	112000	16500	S555	0	0	KNSTD	15.761	2.379	1	1	85	17.312	1.48789	44
KIWI-802	-44.009	170.127	640	std	2.3	2.7	0.997	0	132700	3000	S555	0	0	KNSTD	17.616	0.667
KIWI-800	-43.998	170.133	540	std	2.5	2.7	0.997	0	127800	3000	S555	0	0	KNSTD	18.559	0.712
Waiho Loop
WH-09	-43.43	170.29	160	std	4.39801	2.7	0.998	0	28700	1800	NIST_30000	0	0	KNSTD	6.051	0.422	0.35	0.418182	30	12.675	0.644024	44
WH-08A	-43.43	170.29	160	std	4.59625	2.7	0.998	0	37000	4900	NIST_30000	0	0	KNSTD	7.754	1.055		assumed LGM margin was at sea level
WH-05	-43.4	170.24	160	std	1.20139	2.7	0.998	0	50500	2300	NIST_30000	0	0	KNSTD	10.523	0.576
WH-04B	-43.41	170.28	180	std	1.78372	2.7	0.974	0	53000	2600	NIST_30000	0	0	KNSTD	11.19	0.646
WH-02	-43.51	170.21	180	std	2.66341	2.7	0.974	0	56400	3800	NIST_30000	0	0	KNSTD	11.994	0.888
WH-03	-43.43	170.32	180	std	2.19259	2.7	0.974	0	58600	2100	NIST_30000	0	0	KNSTD	12.441	0.584
WH-01B	-43.51	170.22	175	std	0.5695	2.7	0.974	0	62100	2300	NIST_30000	0	0	KNSTD	13.078	0.627
WH-10	-43.46	170.19	160	std	4.36084	2.7	0.998	0	61300	8400	NIST_30000	0	0	KNSTD	13.187	1.856
Tasmania
Longi. Ridge
BLL-014	-36.4	148.32	1880	std	1.8	2.7	0.995	0	373000	17000	NIST_30000	0	0	KNSTD	23.082	1.269						45
striated bedrock
BLS-001	-36.4	148.32	1860	std	2.5	2.7	0.995	0	324000	18000	NIST_30000	0	0	KNSTD	20.712	1.316
BL-IV
BLI-003	-36.4	148.32	1850	std	4	2.7	0.995	0	267000	15000	NIST_30000	0	0	KNSTD	17.789	1.139	0.91	0.8	1.6	19.2237	1.96684	45
BLI-002	-36.4	148.32	1850	std	5	2.7	0.995	0	276000	16000	NIST_30000	0	0	KNSTD	18.494	1.214
BLI-001	-36.4	148.32	1850	std	5	2.7	0.995	0	327000	17000	NIST_30000	0	0	KNSTD	21.388	1.292
BL-III
BLH-009	-36.4	148.32	1860	std	5	2.7	0.9995	0	311000	18000	NIST_30000	0	0	KNSTD	20.289	1.331	1	1	1.6	21.326	1.27109	45
BLD-013	-36.4	148.32	1840	std	4	2.7	0.9995	0	324000	16000	NIST_30000	0	0	KNSTD	21.12	1.228
BLH-008	-36.4	148.32	1860	std	5	2.7	0.9995	0	351000	21000	NIST_30000	0	0	KNSTD	22.569	1.521
BL-II
BLHO-010	-36.4	148.32	1860	std	1.7	2.7	0.995	0	551000	23000	NIST_30000	0	0	KNSTD	33.383	1.733	pre-LGM	pre-LGM	1.6	34.4463	1.69508	45
BLHO-012	-36.4	148.32	1840	std	3.5	2.7	0.995	0	543000	24000	NIST_30000	0	0	KNSTD	33.845	1.826
BLHO-011	-36.4	148.32	1850	std	5.5	2.7	0.995	0	579000	25000	NIST_30000	0	0	KNSTD	36.111	1.919
BL-1
BLO-003	-36.4	148.32	1780	std	4	2.7	0.995	0	675000	35000	NIST_30000	0	0	KNSTD	42.836	2.597	pre-LGM	pre-LGM	1.6	50.333	9.60206	45
BLO-001	-36.4	148.32	1780	std	5	2.7	0.995	0	738000	40000	NIST_30000	0	0	KNSTD	47.12	2.957
BLO-002	-36.4	148.32	1780	std	5	2.7	0.995	0	939000	40000	NIST_30000	0	0	KNSTD	61.043	3.235
Helm's moraine
HLM-016	-36.4	148.32	2010	std	2.8	2.7	0.995	0	237000	30000	NIST_30000	0	0	KNSTD	14.016	1.83	?	?		17.4625	4.8936	45
HLM-015	-36.4	148.32	2010	std	1.8	2.7	0.995	0	368000	17000	NIST_30000	0	0	KNSTD	20.909	1.159
LC-II
LCI-002	-36.47	148.27	2050	std	2	2.7	0.995	0	312000	41000	NIST_30000	0	0	KNSTD	17.619	2.386	0.63	0.25	0.5	18.787	1.12234	45
LCI-001	-36.47	148.27	2050	std	1.5	2.7	0.995	0	345000	20000	NIST_30000	0	0	KNSTD	19.245	1.264
LCI-004	-36.47	148.27	2050	std	3	2.7	0.995	0	346000	20000	NIST_30000	0	0	KNSTD	19.497	1.277
LC-1
LCO-007	-36.47	148.27	2020	std	2	2.7	0.9991	0	334000	22000	NIST_30000	0	0	KNSTD	19.07	1.388	1	1	0.5	20.2937	1.2115	45
LCO-006	-36.47	148.27	2020	std	1.8	2.7	0.9995	0	367000	22000	NIST_30000	0	0	KNSTD	20.61	1.39
BLD-013	-36.4	148.32	1840	std	4	2.7	0.995	0	324000	16000	NIST_30000	0	0	KNSTD	21.201	1.233
LB-1
MTF-043	-42.69	146.54	1000	std	3.9	2.7	0.9956	0	172000	10000	NIST_30000	0	0	KNSTD	18.089	1.19	1	1	1.5	18.089	1.23107	46
Dove Lake
CDM-075	-41.64	145.95	870	std	3.5	2.7	0.9966	0	162000	9000	NIST_30000	0	0	KNSTD	19.429	1.234	1	1	5	20.3625	1.41492	46
CDM-074	-41.64	145.95	870	std	3.5	2.7	0.9966	0	179000	15000	NIST_30000	0	0	KNSTD	21.296	1.907
Poets Hill moraine
LKM-071	-41.99	145.56	600	std	3.5	2.7	0.9989	0	124000	8000	NIST_30000	0	0	KNSTD	18.657	1.335	1	1	5	19.905	1.83375	46
LKM-069	-41.99	145.56	590	std	1.5	2.7	0.9989	0	143000	8000	NIST_30000	0	0	KNSTD	21.153	1.351
Hamilton moraine
LKM-068	-41.99	145.56	640	std	1.5	2.7	0.9999	0	1580000	67000	NIST_30000	0	0	KNSTD	224.841	12.381	?	?		323.918	100.999	46
HAM-023	-41.99	145.56	640	std	4	2.7	0.9999	0	2160000	99000	NIST_30000	0	0	KNSTD	320.798	19.089
LKM-067	-41.99	145.56	640	std	2	2.7	0.9999	0	2820000	120000	NIST_30000	0	0	KNSTD	426.116	24.767
Mt Jukes
JUK-064	-42.1783	145.59	600	std	1.5	2.7	0.9951	0	334000	17000	NIST_30000	0	0	KNSTD	47.357	2.835	?	?		47.863	2.93134	46
Mueller glacier, NZ
19th century moraine Mueller
	-43.7155	170.1	766	std	1.67	2.7	0.981	0	1152	80	07KNSTD	0	0	KNSTD	0.149	0.011	0.02	0.02	85	0.179667	0.0294874	47
	-43.7155	170.098	776	std	2.09	2.7	0.98	0	1433	97	07KNSTD	0	0	KNSTD	0.183	0.014
	-43.7151	170.097	781	std	1.56	2.7	0.983	0	1644	94	07KNSTD	0	0	KNSTD	0.207	0.013
220 yr moraine Mueller
	-43.7085	170.099	797	std	2.28	2.7	0.975	0	1923	88	07KNSTD	0	0	KNSTD	0.24	0.013	0.02	0.02	85	0.2465	0.0110669	47
	-43.7093	170.1	799	std	10.73	2.7	0.974	0	1900	110	07KNSTD	0	0	KNSTD	0.253	0.017
270 yr moraine Mueller
	-43.711	170.083	861	std	7.34	2.7	0.977	0	1500	105	07KNSTD	0	0	KNSTD	0.186	0.014	0.02	0.02	85	0.3257	0.103718	47
	-43.7165	170.099	782	std	1.9	2.7	0.986	0	1978	210	07KNSTD	0	0	KNSTD	0.247	0.027
	-43.7158	170.097	789	std	3.6	2.7	0.982	0	2205	181	07KNSTD	0	0	KNSTD	0.277	0.024
	-43.7097	170.082	883	std	3.08	2.7	0.98	0	2582	110	07KNSTD	0	0	KNSTD	0.298	0.016
	-43.7148	170.097	804	std	2	2.7	0.977	0	2387	217	07KNSTD	0	0	KNSTD	0.293	0.028
	-43.7111	170.083	861	std	2.37	2.7	0.978	0	2756	151	07KNSTD	0	0	KNSTD	0.322	0.02
	-43.7103	170.083	867	std	2.96	2.7	0.976	0	2989	179	07KNSTD	0	0	KNSTD	0.349	0.023
	-43.7166	170.1	782	std	1.5	2.7	0.984	0	2732	229	07KNSTD	0	0	KNSTD	0.337	0.03
	-43.7165	170.1	781	std	1.2	2.7	0.981	0	3004	201	07KNSTD	0	0	KNSTD	0.37	0.027
	-43.71	170.083	880	std	2.1	2.7	0.975	0	5058	213	07KNSTD	0	0	KNSTD	0.578	0.03
400 yr moraine Mueller
	-43.7115	170.102	783	std	2.92	2.7	0.967	0	2397	149	07KNSTD	0	0	KNSTD	0.305	0.021	0.02	0.02	85	0.429222	0.08911	47
	-73.7109	170.102	788	std	2.66	2.7	0.967	0	2867	186	07KNSTD	0	0	KNSTD	0.265	0.019
	-43.711	170.102	786	std	2.62	2.7	0.976	0	3453	263	07KNSTD	0	0	KNSTD	0.429	0.035
	-43.7079	170.102	815	std	1.29	2.7	0.922	0	3416	170	07KNSTD	0	0	KNSTD	0.433	0.025
	-43.7168	170.102	781	std	3.18	2.7	0.988	0	3637	213	07KNSTD	0	0	KNSTD	0.45	0.03
	-43.7126	170.104	784	std	1.83	2.7	0.931	0	3554	370	07KNSTD	0	0	KNSTD	0.46	0.05
	-43.7168	170.102	781	std	2.92	2.7	0.987	0	3935	222	07KNSTD	0	0	KNSTD	0.486	0.031
	-43.7076	170.102	819	std	1.49	2.7	0.938	0	4168	246	07KNSTD	0	0	KNSTD	0.518	0.034
	-43.7128	170.104	781	std	0.097	2.7	0.936	0	4059	188	07KNSTD	0	0	KNSTD	0.517	0.029
570 yr moraine Mueller
	-43.718	170.104	761	std	2.12	2.7	0.975	0	3861	360	07KNSTD	0	0	KNSTD	0.488	0.048	0.02	0.02	85	0.639333	0.104396	47
	-43.7185	170.098	769	std	3.74	2.7	0.98	0	4027	278	07KNSTD	0	0	KNSTD	0.51	0.038
	-43.7122	170.082	883	std	2.4	2.7	0.961	0	4889	440	07KNSTD	0	0	KNSTD	0.566	0.054
	-43.7133	170.089	904	std	1.9	2.7	0.968	0	5366	333	07KNSTD	0	0	KNSTD	0.605	0.042
	-43.7121	170.082	883	std	2.4	2.7	0.959	0	5256	336	07KNSTD	0	0	KNSTD	0.612	0.043
	-43.7138	170.092	905	std	2.3	2.7	0.986	0	5748	345	07KNSTD	0	0	KNSTD	0.64	0.043
	-43.7185	170.101	767	std	2.2	2.7	0.979	0	5204	281	07KNSTD	0	0	KNSTD	0.658	0.041
	-43.7177	170.103	766	std	2.41	2.7	0.979	0	5205	243	07KNSTD	0	0	KNSTD	0.66	0.037
	-43.7185	170.104	760	std	1.7	2.7	0.979	0	5295	201	07KNSTD	0	0	KNSTD	0.672	0.033
	-43.714	170.088	884	std	4.11	2.7	0.981	0	5709	214	07KNSTD	0	0	KNSTD	0.661	0.032
	-43.7121	170.082	882	std	4.1	2.7	0.969	0	6020	319	07KNSTD	0	0	KNSTD	0.71	0.043
	-43.7184	170.101	767	std	1.67	2.7	0.979	0	6903	251	07KNSTD	0	0	KNSTD	0.89	0.042
1000yr moraine Hooker and Tasman
	-43.6904	170.097	880	std	2.89	2.7	0.97	0	7492	322	07KNSTD	0	0	KNSTD	0.893	0.047	0.02	0.02	85	1.10043	0.106156	47
	-43.6896	170.108	968	std	2.28	2.7	0.953	0	9506	280	07KNSTD	0	0	KNSTD	1.071	0.045
	-43.6888	170.109	976	std	1.26	2.7	0.947	0	9917	311	07KNSTD	0	0	KNSTD	1.108	0.048
	-43.6927	170.105	933	std	3.6	2.7	0.965	0	9470	767	07KNSTD	0	0	KNSTD	1.098	0.095
	-43.6923	170.106	930	std	3.07	2.7	0.956	0	10052	350	07KNSTD	0	0	KNSTD	1.174	0.054
	-43.6937	170.095	868	std	2.04	2.7	0.975	0	10058	2142	07KNSTD	0	0	KNSTD	1.204	0.259
	-43.6942	170.165	767	std	2.54	2.7	0.976	0	8805	435	07KNSTD	0	0	KNSTD	1.155	0.067
1400 yr moraine Hooker
	-43.6931	170.106	942	std	1.57	2.7	0.956	0	10372	284	07KNSTD	0	0	KNSTD	1.184	0.048	0.02	0.02	85	1.49717	0.181728	47
	-43.6925	170.106	960	std	1.9	2.7	0.97	0	12735	841	07KNSTD	0	0	KNSTD	1.406	0.102
	-43.6925	170.106	961	std	3.1	2.7	0.943	0	13684	835	07KNSTD	0	0	KNSTD	1.562	0.106
	-43.6929	170.106	944	std	2.2	2.7	0.952	0	13540	342	07KNSTD	0	0	KNSTD	1.543	0.061
	-43.6891	170.106	993	std	2.86	2.7	0.951	0	14647	464	07KNSTD	0	0	KNSTD	1.61	0.07
	-43.6889	170.11	997	std	1.69	2.7	0.947	0	15411	492	07KNSTD	0	0	KNSTD	1.678	0.074
1650 yr moraine Hooker
	-43.6943	170.164	781	std	5	2.7	0.99	0	13624	598	07KNSTD	0	0	KNSTD	1.76	0.094	0.02	0.02	85	1.8716	0.129153	47
	-43.6924	170.163	763	std	1.43	2.7	0.979	0	13749	549	07KNSTD	0	0	KNSTD	1.773	0.089
	-43.6953	170.164	782	std	6.8	2.7	0.991	0	15620	637	07KNSTD	0	0	KNSTD	2.058	0.104
	-43.6953	170.164	782	std	1.6	2.7	0.991	0	14828	501	07KNSTD	0	0	KNSTD	1.864	0.084
	-43.6953	170.164	782	std	1.6	2.7	0.991	0	15130	394	07KNSTD	0	0	KNSTD	1.903	0.076
1800 yr moraine Mueller
	-43.6999	170.096	860	std	2.63	2.7	0.984	0	15816	461	07KNSTD	0	0	KNSTD	1.888	0.079	0.02	0.02	85	1.99757	0.130713	47
	-43.6985	170.094	865	std	2.91	2.7	0.985	0	16166	421	07KNSTD	0	0	KNSTD	1.925	0.077
	-46.6985	170.094	865	std	3.32	2.7	0.985	0	16625	506	07KNSTD	0	0	KNSTD	1.857	0.08
	-43.6977	170.094	861	std	3.54	2.7	0.989	0	16662	449	07KNSTD	0	0	KNSTD	1.997	0.081
	-43.6991	170.096	856	std	2.72	2.7	0.977	0	16607	710	07KNSTD	0	0	KNSTD	2.01	0.105
	-43.6975	170.094	861	std	2.22	2.7	0.979	0	17648	647	07KNSTD	0	0	KNSTD	2.121	0.101
	-43.6999	170.096	861	std	5.5	2.7	0.985	0	17780	587	07KNSTD	0	0	KNSTD	2.185	0.098
2000 yr moraine Muelller
	-43.6976	170.096	849	std	2	2.7	0.976	0	17360	781	07KNSTD	0	0	KNSTD	2.11	0.114	0.02	0.02	85	2.23033	0.11885	47
	-43.6982	170.097	842	std	4.03	2.7	0.973	0	18212	778	07KNSTD	0	0	KNSTD	2.278	0.119
	-43.7146	170.09	878	std	2.31	2.7	0.986	0	19526	476	07KNSTD	0	0	KNSTD	2.303	0.089
3200 yr moraine Mueller
	-43.7167	170.094	806	std	1.1	2.7	0.985	0	26983	1052	07KNSTD	0	0	KNSTD	3.361	0.166	0.02	0.02	85	3.5485	0.188629	47
	-43.7173	170.095	790	std	1.7	2.7	0.983	0	27187	1115	07KNSTD	0	0	KNSTD	3.456	0.176
	-43.7171	170.091	786	std	3.7	2.7	0.973	0	28220	1213	07KNSTD	0	0	KNSTD	3.699	0.194
	-43.7165	170.09	807	std	3.1	2.7	0.981	0	28950	1332	07KNSTD	0	0	KNSTD	3.678	0.203
6500 yr moraine Mueller and Tasman
	-43.7007	170.16	693	std	3.1	2.7	0.979	0	50048	1301	07KNSTD	0	0	KNSTD	6.97	0.278	0.02	0.02	85	7.18517	0.261165	47
	-43.7207	170.092	760	std	3.2	2.7	0.98	0	53327	3154	07KNSTD	0	0	KNSTD	7	0.466
	-43.7007	170.16	693	std	1.8	2.7	0.979	0	52085	1354	07KNSTD	0	0	KNSTD	7.179	0.286
	-43.7005	170.16	691	std	4	2.7	0.979	0	51364	1272	07KNSTD	0	0	KNSTD	7.22	0.282
	-43.7008	170.16	693	std	10	2.7	0.981	0	49322	1267	07KNSTD	0	0	KNSTD	7.251	0.288
	-43.7005	170.16	691	std	4.3	2.7	0.982	0	53333	1297	07KNSTD	0	0	KNSTD	7.491	0.291
"Outliers" Hooker
	-43.6926	170.094	877	std	2.15	2.7	0.976	0	4249	306	07KNSTD	0	0	KNSTD	0.486	0.038			85			47
	-43.6921	170.094	880	std	1.6	2.7	0.971	0	6780	692	07KNSTD	0	0	KNSTD	0.79	0.084
Cameron Glacier, NZ
Outer Marquee ridge C3
CG-06-40	-43.3773	171.029	1128.05	std	1.26	2.7	0.987	0	108990	3790	07KNSTD	0	0	KNSTD	10.492	0.484	0.116667	0.475022	30	10.2087	0.490084	48
CG-06-41	-43.3775	171.029	1125.45	std	1.57	2.7	0.986	0	112310	4410	KNSTD	0	0	KNSTD	9.781	0.485
CG-06-42	-43.3774	171.03	1122.49	std	1.41	2.7	0.986	0	100160	3610	07KNSTD	0	0	KNSTD	9.643	0.454
CG-06-43	-43.3774	171.03	1121.87	std	2.21	2.7	0.986	0	109600	3120	07KNSTD	0	0	KNSTD	10.715	0.446
CG-06-45	-43.3775	171.03	1108.57	std	1.47	2.7	0.989	0	106350	3690	07KNSTD	0	0	KNSTD	10.397	0.479
CG-06-46	-43.3771	171.031	1096.96	std	2.79	2.7	0.989	0	102570	3620	07KNSTD	0	0	KNSTD	10.224	0.476
Outer Marquee ridge C2
CG-06-47	-43.3741	171.031	1131.72	std	3.35	2.7	0.988	0	103890	3620	07KNSTD	0	0	KNSTD	10.11	0.467	0.116667	0.384967	30	9.3236	0.553762	48
CG-06-48	-43.37	171.027	1212.69	std	4.17	2.7	0.985	0	103980	2920	07KNSTD	0	0	KNSTD	9.497	0.392
CG-06-49	-43.3698	171.027	1216.74	std	2.92	2.7	0.981	0	101280	3530	07KNSTD	0	0	KNSTD	9.135	0.422
CG-07-01	-43.3733	171.02	1214.61	std	1.37	2.7	0.982	0	99290	3190	07KNSTD	0	0	KNSTD	8.82	0.389
CG-07-03	-43.3738	171.021	1211.13	std	2.5	2.7	0.976	0	99880	3640	07KNSTD	0	0	KNSTD	9.056	0.429
CG-06-39	-43.3771	171.029	1132.94	std	1.99	2.7	0.99	0	86460	3510	07KNSTD	0	0	KNSTD	8.145	0.413
Inner Marquee ridge B6
CG-06-36	-43.3668	171.024	1265.09	std	1.69	2.7	0.986	0	99580	3480	07KNSTD	0	0	KNSTD	8.435	0.39	0.1	0.300846	30	8.563	0.28035	48
CG-06-37	-43.3662	171.024	1279.41	std	1.87	2.7	0.986	0	103370	3600	07KNSTD	0	0	KNSTD	8.691	0.401
Inner Marquee ridge B5
CG-06-26	-43.371	171.022	1229.44	std	2.08	2.7	0.985	0	92930	3090	07KNSTD	0	0	KNSTD	8.124	0.365	0.1	0.348939	30	8.124		48
Inner Marquee ridge B4
CG-06-25	-43.3707	171.022	1232.54	std	2.32	2.7	0.986	0	90640	3010	07KNSTD	0	0	KNSTD	7.902	0.355	0.1	0.346215	30	7.6776	0.289585	48
CG-06-32	-43.3706	171.025	1218.45	std	2.46	2.7	0.987	0	85880	2990	07KNSTD	0	0	KNSTD	7.568	0.349
CG-06-33	-43.3703	171.025	1221.62	std	1.6	2.7	0.986	0	84370	2940	07KNSTD	0	0	KNSTD	7.372	0.34
CG-06-34	-43.3703	171.025	1222.45	std	2.16	2.7	0.986	0	89510	3570	07KNSTD	0	0	KNSTD	7.857	0.394
CG-06-35	-43.3677	171.024	1264.28	std	2.7	2.7	0.985	0	90260	3160	07KNSTD	0	0	KNSTD	7.689	0.356
Inner Marquee ridge B3
CG-06-27	-43.3701	171.02	1240.77	std	1.2	2.7	0.988	0	79080	2620	07KNSTD	0	0	KNSTD	6.772	0.304	0.1	0.313694	30	6.73525	0.19769	48
CG-06-28	-43.3697	171.019	1263.88	std	3.09	2.7	0.967	0	75460	2500	07KNSTD	0	0	KNSTD	6.584	0.295
CG-06-30	-43.3671	171.024	1272.53	std	1.89	2.7	0.986	0	81150	2310	07KNSTD	0	0	KNSTD	6.819	0.283
CG-06-31	-43.3676	171.024	1266.07	std	1.74	2.7	0.985	0	80080	2820	07KNSTD	0	0	KNSTD	6.766	0.314
Inner Marquee ridge B2
CG-06-21	-43.369	171.021	1263.39	std	3.26	2.7	0.986	0	76690	2530	07KNSTD	0	0	KNSTD	6.577	0.294	0.1	0.283551	30	6.4645	0.236242	48
CG-06-22	-43.3678	171.016	1300.18	std	1.92	2.7	0.98	0	76910	3100	07KNSTD	0	0	KNSTD	6.377	0.322
CG-06-23	-43.3683	171.017	1297.83	std	2.22	2.7	0.977	0	79610	2640	07KNSTD	0	0	KNSTD	6.637	0.298
CG-06-24	-43.3688	171.017	1289.15	std	3.24	2.7	0.984	0	74280	2460	07KNSTD	0	0	KNSTD	6.267	0.281
Arrowsmith ridge A5
CG-06-17	-43.3685	171.02	1280.22	std	2.19	2.7	0.987	0	8000	940	07KNSTD	0	0	KNSTD	0.655	0.08	0.1	0.289858	30	0.879	0.470192	48
CG-06-18	-43.3685	171.02	1280.32	std	4.25	2.7	0.988	0	7460	430	07KNSTD	0	0	KNSTD	0.619	0.04
CG-06-19	-43.3685	171.02	1282.99	std	2.42	2.7	0.967	0	18580	700	07KNSTD	0	0	KNSTD	1.583	0.076
CG-06-20	-43.3686	171.019	1284.57	std	3.18	2.7	0.986	0	8000	540	07KNSTD	0	0	KNSTD	0.659	0.049
Arrowsmith ridge A4/A3 (composite ridge)
CG-06-08	-43.3673	171.016	1303.42	std	2.32	2.7	0.965	0	6890	310	07KNSTD	0	0	KNSTD	0.562	0.03	0.1	0.272331	30	0.531167	0.0536666	48
CG-06-12	-43.3678	171.018	1298.4	std	1.65	2.7	0.985	0	7480	400	07KNSTD	0	0	KNSTD	0.599	0.037
CG-06-14	-43.3678	171.019	1299.14	std	1.59	2.7	0.983	0	6190	450	07KNSTD	0	0	KNSTD	0.494	0.039
CG-06-15	-43.3678	171.02	1295.41	std	2.36	2.7	0.989	0	7040	330	07KNSTD	0	0	KNSTD	0.564	0.031
CG-06-16	-43.3678	171.02	1290.68	std	3.53	2.7	0.988	0	5680	450	07KNSTD	0	0	KNSTD	0.461	0.039
CG-06-29	-43.3663	171.023	1298.69	std	2.44	2.7	0.989	0	6340	520	07KNSTD	0	0	KNSTD	0.507	0.044
CG-06-09	-43.3675	171.016	1300.04	std	2.15	2.7	0.978	0	13050	650	07KNSTD	0	0	KNSTD	1.096	0.064
CG-06-10	-43.3674	171.016	1301.87	std	2.66	2.7	0.981	0	9100	340	07KNSTD	0	0	KNSTD	0.746	0.036
CG-06-13	-43.3678	171.019	1299.21	std	1.46	2.7	0.983	0	43570	1110	07KNSTD	0	0	KNSTD	3.618	0.143
Arrowsmith ridge A2
CG-06-01	-43.3648	171.018	1299.9	std	4.33	2.7	0.982	0	2190	160	07KNSTD	0	0	KNSTD	0.184	0.015	0.0833333	0.259637	30	0.226667	0.0433756	48
CG-06-03	-43.3647	171.016	1302.41	std	1.86	2.7	0.98	0	2770	230	07KNSTD	0	0	KNSTD	0.226	0.02
CG-06-04	-43.3642	171.014	1324.45	std	1.75	2.7	0.969	0	3360	170	07KNSTD	0	0	KNSTD	0.27	0.016
CG-06-02	-43.3648	171.018	1299.87	std	1.73	2.7	0.982	0	5390	210	07KNSTD	0	0	KNSTD	0.431	0.021
Lake Ohau, NZ
Ohau I moraines
OH-07-04	-44.2974	169.987	605.2	std	2	2.7	0.999	0	842800	20000	07KNSTD	0	0	KNSTD	124.067	4.911	pre-LGM	pre-LGM		134.04	10.8446	49
OH-07-44	-44.2977	170.003	615.4	std	1.19	2.7	0.999	0	991400	19500	07KNSTD	0	0	KNSTD	144.664	5.401
OH-07-45	-44.2986	170.002	621.1	std	1.89	2.7	0.999	0	918000	30200	07KNSTD	0	0	KNSTD	133.389	6.155
Ohau II moraines
OH-06-60a	-44.351	169.896	599	std	1.81	2.7	0.999	0	249000	7500	KNSTD	0	0	KNSTD	32.952	1.416	1	1	66	30.0902	2.42154	49
OH-06-61	-44.3489	169.893	600	std	0.99	2.7	0.999	0	243100	7100	KNSTD	0	0	KNSTD	31.955	1.352
OH-06-62	-44.3473	169.905	586	std	1.65	2.7	0.999	0	193000	6200	07KNSTD	0	0	KNSTD	28.625	1.27
OH-06-63	-44.3432	169.901	590	std	2.78	2.7	0.999	0	240900	9200	KNSTD	0	0	KNSTD	32.406	1.59
OH-07-01	-44.2912	169.982	579	std	1.34	2.7	0.999	0	209400	6300	07KNSTD	0	0	KNSTD	31.15	1.337
OH-07-16	-44.3154	169.959	569.1	std	2.01	2.7	0.987	0	181300	7300	07KNSTD	0	0	KNSTD	27.74	1.405
OH-07-18	-44.3179	169.966	564.5	std	1.34	2.7	0.999	0	171100	6500	07KNSTD	0	0	KNSTD	25.885	1.264
OH-07-19	-44.3236	169.976	554.5	std	1.61	2.7	0.999	0	200400	7300	07KNSTD	0	0	KNSTD	30.53	1.455
OH-07-21	-44.3213	169.949	570.5	std	1.45	2.7	0.999	0	208200	7400	07KNSTD	0	0	KNSTD	31.216	1.466
OH-07-26	-44.3418	169.833	680	std	2.35	2.7	0.999	0	207200	6900	07KNSTD	0	0	KNSTD	28.443	1.287
Ohau III moraines
OH-06-05	-44.2561	169.982	591.6	std	0.96	2.7	0.999	0	159600	4300	KNSTD	0	0	KNSTD	21.369	0.869	0.969697	1	66	22.0993	0.860865	49
OH-06-16	-44.2498	169.972	582.2	std	1.49	2.7	0.992	0	160500	4000	KNSTD	0	0	KNSTD	21.897	0.861
OH-06-18	-44.2506	169.971	585.9	std	1.37	2.7	0.993	0	159600	4700	KNSTD	0	0	KNSTD	21.667	0.918
OH-06-44	-44.317	169.948	581.8	std	2.59	2.7	0.999	0	163700	6400	KNSTD	0	0	KNSTD	22.347	1.11
OH-06-45	-44.3226	169.946	574.2	std	1.88	2.7	0.999	0	170900	4800	KNSTD	0	0	KNSTD	23.336	0.967
OH-06-46	-44.3251	169.944	572.5	std	0.86	2.7	0.999	0	163100	4300	KNSTD	0	0	KNSTD	22.142	0.892
OH-06-50	-44.3268	169.941	573.9	std	1.7	2.7	0.999	0	168700	5300	KNSTD	0	0	KNSTD	23.011	1.008
OH-06-59	-44.334	169.887	605	std	1.19	2.7	0.999	0	164100	5000	KNSTD	0	0	KNSTD	21.707	0.936
OH-06-72	-44.3335	169.888	602	std	1.5	2.7	0.996	0	159600	5300	KNSTD	0	0	KNSTD	21.297	0.96
OH-06-73	-44.3334	169.887	603	std	1.58	2.7	0.999	0	162900	6300	KNSTD	0	0	KNSTD	21.655	1.068
OH-07-08	-44.3032	169.959	582.2	std	2.37	2.7	0.999	0	153300	5900	07KNSTD	0	0	KNSTD	23.091	1.135
OH-07-10	-44.3041	169.959	583.4	std	1.6	2.7	0.999	0	148400	4100	07KNSTD	0	0	KNSTD	22.203	0.913
OH-07-13	-44.3062	169.959	577.5	std	1.36	2.7	0.999	0	142600	4700	07KNSTD	0	0	KNSTD	21.426	0.962
OH-07-14	-44.3071	169.958	576.9	std	1.18	2.7	0.999	0	150300	4400	07KNSTD	0	0	KNSTD	22.535	0.952
OH-07-15	-44.3074	169.958	575.5	std	2.01	2.7	0.999	0	147300	5300	07KNSTD	0	0	KNSTD	22.264	1.051
OH-07-31	-44.3324	169.876	620	std	1.92	2.7	0.998	0	148800	5200	07KNSTD	0	0	KNSTD	21.632	1.004
OH-07-33	-44.3335	169.88	618	std	0.87	2.7	0.999	0	159900	5200	07KNSTD	0	0	KNSTD	23.04	1.028
OH-07-34	-44.3335	169.88	618	std	1.48	2.7	0.999	0	157400	5000	07KNSTD	0	0	KNSTD	22.795	1.004
OH-07-36	-44.3338	169.882	613	std	0.88	2.7	0.989	0	157300	5400	07KNSTD	0	0	KNSTD	22.994	1.057
OH-07-37	-44.3337	169.882	613	std	1.04	2.7	0.999	0	150400	4200	07KNSTD	0	0	KNSTD	21.818	0.902
OH-07-38	-44.3341	169.886	606	std	0.91	2.7	0.999	0	147500	4400	07KNSTD	0	0	KNSTD	21.518	0.918
OH-07-39	-44.3227	169.873	614	std	1.05	2.7	0.998	0	144700	4800	07KNSTD	0	0	KNSTD	21.028	0.948
OH-07-40	-44.3232	169.875	612	std	1.02	2.7	0.999	0	149000	5100	07KNSTD	0	0	KNSTD	21.64	0.992
OH-07-41	-44.3232	169.875	612	std	1.79	2.7	0.999	0	150400	4800	07KNSTD	0	0	KNSTD	21.97	0.97
OH-06-04	-44.2561	169.982	592.1	std	2	2.7	0.998	0	125900	3400	KNSTD	0	0	KNSTD	17.136	0.697
OH-07-11	-44.3045	169.959	581.7	std	1.65	2.7	0.999	0	129700	4300	07KNSTD	0	0	KNSTD	19.55	0.88
Ohau IV moraines
OH-06-10	-44.277	169.982	561.4	std	2.07	2.7	0.998	0	127800	4000	KNSTD	0	0	KNSTD	17.87	0.78	0.939394	1	66	17.9715	0.670363	49
OH-06-11	-44.2766	169.94	559	std	1.45	2.7	0.999	0	128500	4300	KNSTD	0	0	KNSTD	17.901	0.81
OH-06-13	-44.2749	169.94	561.2	std	1.5	2.7	0.998	0	130500	3400	KNSTD	0	0	KNSTD	18.166	0.727
OH-06-14	-44.2705	169.935	564.1	std	2.07	2.7	0.992	0	122600	3400	KNSTD	0	0	KNSTD	17.212	0.708
OH-06-15	-44.2699	169.93	546.3	std	1.13	2.7	0.992	0	128600	3400	KNSTD	0	0	KNSTD	18.197	0.733
OH-06-22	-44.2989	169.9	583.5	std	2.81	2.7	0.999	0	131900	4100	KNSTD	0	0	KNSTD	18.166	0.79
OH-06-23	-44.2985	169.901	583.6	std	1.55	2.7	0.999	0	120900	3700	07KNSTD	0	0	KNSTD	18.225	0.787
OH-06-24	-44.2974	169.904	578.3	std	1.65	2.7	0.995	0	134200	4300	KNSTD	0	0	KNSTD	18.461	0.816
OH-06-26	-44.2984	169.9	575.3	std	1.27	2.7	0.999	0	132900	3900	KNSTD	0	0	KNSTD	18.209	0.77
OH-06-27	-44.2966	169.908	579.2	std	3.33	2.7	0.999	0	135500	4100	KNSTD	0	0	KNSTD	18.798	0.807
OH-06-31	-44.2923	169.931	546.8	std	1.92	2.7	0.998	0	128500	3700	KNSTD	0	0	KNSTD	18.173	0.761
OH-06-84	-44.3018	169.878	586.2	std	1.9	2.7	0.999	0	116100	3600	07KNSTD	0	0	KNSTD	17.517	0.761
OH-06-85	-44.3028	169.881	582.9	std	2.09	2.7	0.999	0	134100	3900	KNSTD	0	0	KNSTD	18.367	0.773
OH-06-86	-44.3021	169.89	581	std	2.61	2.7	0.999	0	132100	3900	KNSTD	0	0	KNSTD	18.202	0.772
OH-06-90	-44.3058	169.892	580	std	2.51	2.7	0.999	0	125200	3900	KNSTD	0	0	KNSTD	17.261	0.752
OH-06-92	-44.3067	169.882	580	std	2.87	2.7	0.999	0	125700	3800	KNSTD	0	0	KNSTD	17.38	0.745
OH-06-95	-44.3037	169.869	591	std	1.68	2.7	0.999	0	135700	4000	KNSTD	0	0	KNSTD	18.39	0.779
OH-06-96	-44.3003	169.86	598	std	1	2.7	0.998	0	126600	4700	KNSTD	0	0	KNSTD	16.992	0.816
OH-06-08	-44.2824	169.942	557.3	std	2.21	2.7	0.999	0	126500	3800	07KNSTD	0	0	KNSTD	19.583	0.838
Ohau V moraines
OH-06-25	-44.2969	169.904	575.7	std	1.36	2.7	0.999	0	127500	3900	KNSTD	0	0	KNSTD	17.484	0.754	0.924242	1	66	17.4597	0.562716	49
OH-06-28	-44.2928	169.904	554.8	std	1.94	2.7	0.998	0	120000	3400	KNSTD	0	0	KNSTD	16.866	0.701
OH-06-29	-44.2929	169.906	550.1	std	1.35	2.7	0.999	0	124800	3900	KNSTD	0	0	KNSTD	17.509	0.764
OH-06-78	-44.2851	169.879	540	std	2.15	2.7	0.998	0	124800	2800	KNSTD	0	0	KNSTD	17.798	0.672
OH-06-80	-44.2846	169.88	539	std	1.78	2.7	0.998	0	125200	3300	KNSTD	0	0	KNSTD	17.819	0.717
OH-06-88	-44.3	169.886	569.9	std	1.53	2.7	0.999	0	125200	3000	KNSTD	0	0	KNSTD	17.282	0.668
OH-06-79	-44.2851	169.88	539.2	std	1.62	2.7	0.995	0	134500	4100	KNSTD	0	0	KNSTD	19.138	0.824
Ohau VI moraines
OH-10-01	-44.0679	169.866	721.9	std	0.65	2.7	0.992	0	125000	2200	07KNSTD	0	0	KNSTD	16.774	0.588	0.530303	0.836967	66	17.0773	0.663973	49
OH-10-02	-44.0682	169.866	718.8	std	1.3	2.7	0.992	0	123100	2400	07KNSTD	0	0	KNSTD	16.649	0.6
OH-10-03	-44.0681	169.866	718.2	std	1.33	2.7	0.992	0	129300	2700	07KNSTD	0	0	KNSTD	17.494	0.644
OH-10-04	-44.0697	169.867	694	std	1.19	2.7	0.993	0	129500	4600	07KNSTD	0	0	KNSTD	17.855	0.836
OH-10-05	-44.0673	169.866	722.3	std	1.86	2.7	0.992	0	123200	3200	07KNSTD	0	0	KNSTD	16.686	0.667
OH-10-06	-44.0673	169.866	722.3	std	3.14	2.7	0.992	0	121500	2600	07KNSTD	0	0	KNSTD	16.628	0.617
OH-10-07	-44.1631	169.813	644.3	std	1.64	2.7	0.98	0	119400	2700	07KNSTD	0	0	KNSTD	17.455	0.661
OH-10-08	-44.1729	169.814	622.4	std	2.19	2.7	0.982	0	75600	1500	07KNSTD	0	0	KNSTD	11.257	0.407
Rakaia Valley NZ
Big Ben moraine ridge
RAK-11-03	-43.3871	171.632	733.248	std	2.2	2.7	0.998683	0	131200	2800	07KNSTD	0	0	KNSTD	17.762	0.659	1	N/A	62	17.617	0.494265	50
RAK-11-04	-43.3831	171.629	739.47	std	1.75	2.7	0.999481	0	130100	2400	07KNSTD	0	0	KNSTD	17.462	0.62
RAK-11-07	-43.3807	171.627	718.505	std	1.53	2.7	0.999511	0	131700	2500	07KNSTD	0	0	KNSTD	17.935	0.642
RAK-11-09	-43.3774	171.628	746.394	std	1.99	2.7	0.998629	0	131100	3700	07KNSTD	0	0	KNSTD	17.525	0.727
RAK-11-10	-43.3772	171.628	749.021	std	1.52	2.7	0.998971	0	131000	2500	07KNSTD	0	0	KNSTD	17.401	0.624
RAK-11-08	-43.3805	171.627	718.445	std	1.74	2.7	0.997186	0	124200	3300	07KNSTD	0	0	KNSTD	17.016	0.687
Big Ben recessional moraine ridges
RAK-11-15	-43.3697	171.623	647.823	std	1.83	2.7	0.99856	0	121500	2300	07KNSTD	0	0	KNSTD	17.678	0.632	1		62	17.786	0.549493	50
RAK-11-16	-43.3702	171.622	647.439	std	1.28	2.7	0.998969	0	120900	2300	07KNSTD	0	0	KNSTD	17.531	0.628
RAK-11-25	-43.3743	171.623	651.042	std	1.65	2.7	0.999176	0	125300	3100	07KNSTD	0	0	KNSTD	18.149	0.711
RAK-11-23	-43.3724	171.618	633.272	std	2.04	2.7	0.998658	0	127200	2400	07KNSTD	0	0	KNSTD	18.762	0.67
Lake Coleridge peninsula
LC-11-01	-43.2975	171.524	520	std	1.12	2.7	0.976	0	102500	2500	07KNSTD	0	0	KNSTD	17.03	0.663	0.798387	N/A	62	16.968	0.433167	50
LC-11-05	-43.3061	171.525	543	std	1.54	2.7	0.995	0	105500	2000	07KNSTD	0	0	KNSTD	16.906	0.605
Castle Hill
LC-11-10	-43.2014	171.448	614	std	1.62	2.7	0.984	0	110900	2100	07KNSTD	0	0	KNSTD	16.922	0.605	0.596774	N/A	62	16.928	0.423614	50
LC-11-14	-43.2004	171.444	709	std	1.28	2.7	0.998	0	122500	2100	07KNSTD	0	0	KNSTD	16.913	0.589
LC-11-18	-43.1892	171.432	829	std	1.61	2.7	0.999	0	136000	3200	07KNSTD	0	0	KNSTD	16.949	0.651
LC-11-06	-43.2061	171.452	554	std	1.59	2.7	0.996	0	101400	1900	07KNSTD	0	0	KNSTD	16.119	0.575
LC-11-12	-43.2012	171.445	673	std	2.94	2.7	0.993	0	121200	2700	07KNSTD	0	0	KNSTD	17.582	0.662
Double Hill
RAK-10-10	-43.299	171.321	633.461	std	1.12	2.7	0.986159	0	110500	3100	07KNSTD	0	0	KNSTD	16.449	0.68	0.548387	N/A	62	16.8872	0.574188	50
RAK-10-11	-43.291	171.327	501.695	std	2.35	2.7	0.995806	0	99400	2700	07KNSTD	0	0	KNSTD	16.624	0.677
RAK-10-12	-43.29	171.328	484.827	std	1.5	2.7	0.995861	0	103600	2500	07KNSTD	0	0	KNSTD	17.467	0.677
RAK-10-13	-43.289	171.327	492.654	std	1.6	2.7	0.995487	0	100900	3000	07KNSTD	0	0	KNSTD	16.926	0.72
RAK-10-14	-43.2919	171.331	465.35	std	2.31	2.7	0.998817	0	98500	2600	07KNSTD	0	0	KNSTD	16.97	0.683
RAK-10-09	-43.2997	171.326	564.164	std	0.89	2.7	0.995223	0	94500	2600	07KNSTD	0	0	KNSTD	14.803	0.606
Prospect Hill
PH-08-01	-43.3136	171.111	760	std	0.95	2.7	0.998199	0	121300	3800	07KNSTD	0	0	KNSTD	15.939	0.696	0.306452	N/A	62	15.9748	0.556113	50
PH-08-02	-43.3084	171.123	742	std	1.08	2.7	0.99498	0	118100	3400	07KNSTD	0	0	KNSTD	15.828	0.662
PH-08-03	-43.3083	171.122	743	std	2.66	2.7	0.998497	0	123400	3700	07KNSTD	0	0	KNSTD	16.69	0.713
PH-08-05	-43.3052	171.114	885	std	1.15	2.7	0.991113	0	129700	3500	07KNSTD	0	0	KNSTD	15.43	0.627
PH-08-06	-43.3052	171.114	885	std	1.03	2.7	0.999041	0	132800	3000	07KNSTD	0	0	KNSTD	15.658	0.592
PH-08-08	-43.3055	171.114	890	std	2.78	2.7	0.997269	0	136700	3900	07KNSTD	0	0	KNSTD	16.314	0.68
PH-08-09	-43.306	171.114	886	std	0.94	2.7	0.996483	0	135000	3600	07KNSTD	0	0	KNSTD	15.94	0.644
PH-08-11	-43.3115	171.101	821	std	1.24	2.7	0.998696	0	128200	3000	07KNSTD	0	0	KNSTD	15.999	0.613
PH-08-04	-43.3052	171.114	884	std	3.17	2.7	0.999101	0	142200	3600	07KNSTD	0	0	KNSTD	17.077	0.675
PH-08-07	-43.3052	171.113	868	std	1.95	2.7	0.998398	0	116200	3300	07KNSTD	0	0	KNSTD	14.037	0.583
PH-08-10	-43.3061	171.113	872	std	1	2.7	0.996734	0	124300	3700	07KNSTD	0	0	KNSTD	14.857	0.632
Reischek knob I: till-veneered bedrock
RK-11-09	-43.2957	170.948	1447	std	1.94	2.7	0.987189	0	196500	2100	07KNSTD	0	0	KNSTD	14.81	0.475	0.0645161	N/A	62	14.927	0.408213	50
RK-11-11	-43.2953	170.948	1445	std	1.42	2.7	0.99081	0	201000	2000	07KNSTD	0	0	KNSTD	15.044	0.479
Reischek knob II: meltwater channel
RK-11-13	-43.2951	170.949	1443	std	2.04	2.7	0.980701	0	185100	2100	07KNSTD	0	0	KNSTD	14.097	0.456	0.0645161	N/A	62	14.1507	0.429734	50
RK-11-14	-43.2946	170.949	1438	std	1.73	2.7	0.984006	0	189600	4100	07KNSTD	0	0	KNSTD	14.417	0.537
RK-11-16	-43.2945	170.949	1435	std	2.26	2.7	0.986773	0	182600	2100	07KNSTD	0	0	KNSTD	13.938	0.451
Rangitata Valley, NZ
Sites 5,6,7
RAN-PC-1	-43.5744	171.076	894	std	5	2.7	0.995	0	171000	5000	NIST_27900	0	0	KNSTD	20.487	0.865
RAN-PC-2	-43.5731	171.077	961	std	5	2.7	0.995	0	125000	4000	NIST_27900	0	0	KNSTD	14.248	0.629	0.7	?	67	15.3935	0.844805	51
RAN-PC-3	-43.7517	171.171	908	std	5	2.7	0.995	0	130000	4000	NIST_27900	0	0	KNSTD	15.422	0.667
RAN-LC-1	-43.6125	171.062	709	std	5	2.7	0.996	0	110000	4000	NIST_27900	0	0	KNSTD	15.541	0.737
RAN-LC-2	-43.6139	171.061	698	std	5	2.7	0.996	0	110000	3000	NIST_27900	0	0	KNSTD	15.691	0.64
RAN-LC-3	-43.6114	171.061	712	std	5	2.7	0.996	0	117000	4000	NIST_27900	0	0	KNSTD	16.49	0.755
RAN-LC-4	-43.6119	171.059	662	std	4	2.7	0.999	0	112000	6000	NIST_27900	0	0	KNSTD	16.311	1.007
RAN-LCR-1	-43.6122	171.023	738	std	5	2.7	0.995	0	107000	4000	NIST_27900	0	0	KNSTD	14.766	0.712
RAN-LCR-2	-43.6119	171.021	726	std	5	2.7	0.998	0	103000	6000	NIST_27900	0	0	KNSTD	14.326	0.943
RAN-LCR-3	-43.6103	171.019	737	std	5	2.7	0.998	0	114000	4000	NIST_27900	0	0	KNSTD	15.687	0.729
RAN-LCR-4	-43.6125	171.019	734	std	5	2.7	0.998	0	112000	5000	NIST_27900	0	0	KNSTD	15.453	0.836
Sites 2,3,4
RAN-SPL-1-1	-43.6142	171.146	652	std	2	2.7	0.999	0	104000	6000	NIST_27900	0	0	KNSTD	15.036	0.982	0.82	?	67	16.5699	1.64591	51
RAN-SPL-1-2	-43.6142	171.146	652	std	4	2.7	0.999	0	100000	7000	NIST_27900	0	0	KNSTD	14.7	1.125
RAN-SPL-1-3	-43.6181	171.144	645	std	7	2.7	0.999	0	128000	6000	NIST_27900	0	0	KNSTD	19.328	1.082
RAN-SPL-3-1	-43.6094	171.123	686	std	4	2.7	0.999	0	125000	5000	NIST_27900	0	0	KNSTD	17.814	0.896
RAN-SPL-3-3	-43.6225	171.134	647	std	4	2.7	0.999	0	104000	4000	NIST_27900	0	0	KNSTD	15.342	0.753
RAN-SPL-3-4	-43.6222	171.13	651	std	3	2.7	0.999	0	105000	5000	NIST_27900	0	0	KNSTD	15.31	0.866
RAN-LEM-1	-43.6181	171.136	652	std	4	2.7	0.994	0	115000	6000	NIST_27900	0	0	KNSTD	16.973	1.027
RAN-LEM-2	-43.6181	171.136	652	std	4	2.7	0.994	0	122000	6000	NIST_27900	0	0	KNSTD	17.996	1.043
RAN-LEM-3	-43.5744	171.14	661	std	4	2.7	0.999	0	114000	6000	NIST_27900	0	0	KNSTD	16.63	1.013
RAN-SPL-3-2	-43.6097	171.123	688	std	4	2.7	0.999	0	197000	6000	NIST_27900	0	0	KNSTD	27.61	1.191
Sites 1,8,15,16
RAN-HAK-1	-43.6128	171.156	662	std	5	2.7	0.999	0	115000	7000	NIST_27900	0	0	KNSTD	16.882	1.152	0.85	?	67	18.1346	1.18501	51
RAN-HAK-2	-43.6133	171.156	661	std	3	2.7	0.999	0	138000	10000	NIST_27900	0	0	KNSTD	19.86	1.567
RAN-HAK-3	-43.6133	171.156	662	std	3	2.7	0.999	0	132000	10000	NIST_27900	0	0	KNSTD	19.023	1.558
RAN-HAK-4	-43.6133	171.157	654	std	5	2.7	0.999	0	110000	13000	NIST_27900	0	0	KNSTD	16.262	1.992
RAN-DHHR-1	-43.6189	171.003	988	std	5	2.7	0.999	0	163000	11000	NIST_27900	0	0	KNSTD	18.037	1.339
RAN-DHHR-2	-43.6189	171.004	988	std	5	2.7	0.999	0	171000	7000	NIST_27900	0	0	KNSTD	18.899	0.965
RAN-DHHR-3	-43.6186	171.005	977	std	5	2.7	0.999	0	151000	4000	NIST_27900	0	0	KNSTD	16.878	0.68
RAN-DHHR-4	-43.6186	171.007	957	std	5	2.7	0.999	0	159000	6000	NIST_27900	0	0	KNSTD	18.065	0.877
HER-LH-1-1	-43.5067	171.165	722	std	4	2.7	0.999	0	127000	3000	NIST_27900	0	0	KNSTD	17.58	0.676
HER-LH-1-2	-43.5061	171.162	724	std	4	2.7	0.999	0	136000	6000	NIST_27900	0	0	KNSTD	18.769	1.008
HER-LH-1-3	-43.5058	171.16	731	std	5	2.7	0.999	0	141000	4000	NIST_27900	0	0	KNSTD	19.467	0.81
HER-LH-1-4	-43.5033	171.156	737	std	5	2.7	0.999	0	130000	6000	NIST_27900	0	0	KNSTD	17.904	0.991
HER-LH-2-1	-43.5058	171.155	744	std	5	2.7	0.999	0	131000	4000	NIST_27900	0	0	KNSTD	17.931	0.773
HER-LH-2-2	-43.5022	171.151	745	std	4	2.7	0.999	0	144000	6000	NIST_27900	0	0	KNSTD	19.481	1.007
HER-LH-2-3	-43.5022	171.151	745	std	4	2.7	0.999	0	123000	3000	NIST_27900	0	0	KNSTD	16.697	0.65
HER-LH-2-4	-43.5128	171.166	690	std	5	2.7	0.999	0	121000	5000	NIST_27900	0	0	KNSTD	17.366	0.892
HER-LH-2-5	-43.5128	171.167	690	std	5	2.7	0.999	0	134000	4000	NIST_27900	0	0	KNSTD	19.188	0.818
Site 17
HER-ST-1-1	-43.4297	171.125	1207	std	4	2.7	0.999	0	283000	6000	NIST_27900	0	0	KNSTD	25.605	0.95	0.89	?	67	23.9025	2.48074	51
HER-ST-1-2	-43.4289	171.125	1200	std	4	2.7	0.999	0	243000	6000	NIST_27900	0	0	KNSTD	22.2	0.87
Site 12,13,14
HER-IH-1	-43.5408	171.19	730	std	5	2.7	0.999	0	215000	8000	NIST_27900	0	0	KNSTD	29.271	1.412	1	?	67	26.5705	1.58601	51
HER-IH-2	-43.5331	171.189	731	std	5	2.7	0.999	0	204000	7000	NIST_27900	0	0	KNSTD	27.795	1.278
HER-IH-3	-43.5322	171.194	796	std	5	2.7	0.999	0	195000	5000	NIST_27900	0	0	KNSTD	25.181	1.003
HER-IH-4	-43.5344	171.191	773	std	5	2.7	0.999	0	192000	6000	NIST_27900	0	0	KNSTD	25.289	1.105
HER-EH-1-1	-43.5458	171.239	859	std	4	2.7	0.999	0	212000	6000	NIST_27900	0	0	KNSTD	25.686	1.069
HER-EH-1-2	-43.545	171.24	872	std	4	2.7	0.999	0	229000	9000	NIST_27900	0	0	KNSTD	27.385	1.366
HER-LE-1-1	-43.5317	171.178	665	std	5	2.7	0.999	0	180000	8000	NIST_27900	0	0	KNSTD	26.04	1.408
HER-LE-1-3	-43.5356	171.174	683	std	5	2.7	0.999	0	182000	6000	NIST_27900	0	0	KNSTD	25.917	1.165
HER-LE-1-4	-43.5353	171.174	682	std	5	2.7	0.999	0	157000	7000	NIST_27900	0	0	KNSTD	22.459	1.216
Moraines not included in Fig. 2 time-distance diagram
RAN-WR-1	-43.7517	171.171	588	std	3	2.7	0.999	0	107000	4000	NIST_27900	0	0	KNSTD	16.447	0.793						51
RAN-WR-2	-43.7525	171.172	581	std	4	2.7	0.999	0	98000	4000	NIST_27900	0	0	KNSTD	15.282	0.778
RAN-WR-3	-43.7511	171.172	592	std	4	2.7	0.999	0	112000	3000	NIST_27900	0	0	KNSTD	17.291	0.7
RAN-DH-1	-43.5419	171.046	1306	std	5	2.7	0.999	0	562000	18000	NIST_27900	0	0	KNSTD	46.22	2.057
RAN-DH-4	-43.545	171.042	1320	std	5	2.7	0.999	0	621000	35000	NIST_27900	0	0	KNSTD	50.695	3.282
RAN-DH-6	-43.5475	171.049	1340	std	4	2.7	0.999	0	1322000	35000	NIST_27900	0	0	KNSTD	106.858	4.404
RAN-DH-5	-43.5433	171.047	1370	std	4	2.7	0.999	0	1251000	32000	NIST_27900	0	0	KNSTD	98.777	4.004
RAN-DH-2	-43.5419	171.046	1306	std	5	2.7	0.999	0	356000	9000	NIST_27900	0	0	KNSTD	29.715	1.178
RAN-DH-3	-43.545	171.042	1320	std	5	2.7	0.999	0	963000	20000	NIST_27900	0	0	KNSTD	79.511	2.97
*Samples in red are outliers according to original authors
**All samples that used the NIST_certified standard have had their Be concentrations reduced by 14% from the published values, since the authors had increased their values by 14% when reporting the values.
***Moraine age is arithmetic mean of boulder ages. Error is st dev of boulder population plus 2.5% prod rate uncertainty, added in quadrature
****Because of an issue with the standard used, these ages are considered unreliable (J. Schaefer, pers. comm., 2012)

## Sheet: Alps 14C
Austrian Alps
Lab ID	14C age (ka)	14C error (ka)	calibrated age (ka)	calibrated error (ka)	Normalized position (0-1)	Normalized elevation (0-1)	Reference
PAZ-1	8.21	0.025	9.2085	0.0455	0	0	52
PAZ-1	8.615	0.032	9.5475	0.0135	0	0
PAZ-4	8.24	0.025	9.158	0.023	0	0
PAZ-5_a	8	0.08	8.8835	0.1225	0	0
PAZ-5_b	8.345	0.08	9.372	0.097	0	0
PAZ-16	8.238	0.034	9.159	0.025	0	0
PAZ-22	8.78	0.035	9.776	0.048	0	0
PAZ-23	8.844	0.027	10.0945	0.0315	0	0
PAZ-24	5.066	0.02	5.875	0.016	0	0
PAZ-25	8.816	0.036	9.8275	0.0865	0	0
PAZ-27	9.04	0.035	10.216	0.016	0	0
PAZ-29	9.01	0.04	10.205	0.022	0	0
PAZ-31	8.82	0.035	9.83	0.087	0	0
PAZ-32	5.995	0.025	6.8265	0.0335	0	0
PAZ-34T_a	7.51	0.05	8.347	0.041	0	0
PAZ-34T_b	7.47	0.06	8.325	0.036	0	0
PAZ-34T_c	6.33	0.14	7.2895	0.1335	0	0
Swiss Alps 14C
Tschierva Glacier	14C age (ka)	14C error (ka)	Calibrated age (ka)	calibrated error (ka)
TSC-07	5.92	0.03	6.7375	0.0205	0	0	53
TSC-25	8.221	0.034	9.1935	0.0655	0	0
TSC-29	5.99	0.03	6.825	0.037	0	0
TSC-107	6.145	0.029	7.0035	0.0255	0	0
TSC-108	6.044	0.029	6.91	0.033	0	0
TSC-133	5.975	0.025	6.8315	0.0195	0	0
TSC-136	5.025	0.03	5.8535	0.0325	0	0
TSC-138	5.24	0.04	5.966	0.039	0	0
TSC-143	6.05	0.04	6.9005	0.0515	0	0
TSC-146	5.965	0.035	6.773	0.03	0	0
TSC-148	6.155	0.035	7.125	0.031	0	0
TSC-149	6.03	0.03	6.8805	0.0335	0	0
TSC-150	6.12	0.04	6.981	0.046	0	0
TSC-157	6.135	0.025	6.9885	0.0355	0	0
TSC-158	5.12	0.03	5.9035	0.0145	0	0
TSC-211	5.339	0.027	6.133	0.022	0	0
Ts-25	8.221	0.034	9.1935	0.0655	0	0
Ts-54	6.471	0.03	7.3435	0.0135	0	0
Ts-57	6.302	0.03	7.1965	0.0205	0	0
Ts-08	6.253	0.029	7.22	0.026	0	0
Ts-10a	6.237	0.029	7.2025	0.0455	0	0
Ts-13a	6.233	0.028	7.2015	0.0455	0	0
Ts-47	6.205	0.029	7.0905	0.0255	0	0
Ts-39a	6.182	0.039	7.071	0.055	0	0
Ts-16	6.098	0.029	6.965	0.037	0	0
Ts-40	6.085	0.028	6.9445	0.0395	0	0
Ts-143	6.052	0.037	6.9035	0.0485	0	0
Ts-26	6.047	0.03	6.9115	0.0345	0	0
Ts-04	6.044	0.03	6.9005	0.0425	0	0
Ts-05	6.015	0.029	6.8605	0.0325	0	0
Ts-41	6.01	0.028	6.8585	0.0305	0	0
Ts-53	6.004	0.03	6.852	0.031	0	0
Ts-39b	5.998	0.03	6.8285	0.0345	0	0
Ts-29	5.99	0.03	6.825	0.037	0	0
Ts-06	5.975	0.04	6.7775	0.0305	0	0
Ts-15-1	5.972	0.039	6.776	0.031	0	0
Ts-32	5.968	0.028	6.786	0.015	0	0
Ts-12	5.964	0.028	6.7725	0.0265	0	0
Ts-06	5.962	0.028	6.7715	0.0275	0	0
Ts-09	5.959	0.028	6.771	0.028	0	0
Ts-37	5.947	0.03	6.766	0.032	0	0
Ts-55	5.946	0.029	6.7655	0.0325	0	0
Ts-13b	5.936	0.03	6.7575	0.0375	0	0
Ts-28	5.914	0.028	6.7335	0.0185	0	0
Ts-15	5.909	0.028	6.7295	0.0185	0	0
Ts-24	5.899	0.03	6.7075	0.0335	0	0
Ts-112	5.896	0.028	6.7065	0.0315	0	0
Ts-63	5.89	0.038	6.705	0.038	0	0
Ts-10b	5.873	0.038	6.698	0.038	0	0
Ts-22	5.869	0.028	6.6945	0.0305	0	0
Ts-42	5.822	0.03	6.644	0.028	0	0
Ts-36	5.756	0.028	6.5325	0.0345	0	0
Ts-58	5.261	0.027	6.002	0.016	0	0
Ts-111	4.912	0.026	5.6275	0.0205	0	0
Forno Glacier
Fo-101	8.252	0.031	9.2615	0.0295	0	0
Fo-102	8.016	0.031	8.807	0.024	0	0
Fo-03	6.836	0.051	7.6575	0.0465	0	0
Fo-10	6.807	0.049	7.643	0.036	0	0
Fo-16	6.652	0.04	7.539	0.034	0	0
Fo-11A	6.15	0.038	7.125	0.031	0	0
Fo-09A	6.137	0.039	6.99	0.038	0	0
Fo-04	6.032	0.039	6.892	0.047	0	0
Fo-12-1	5.826	0.039	6.6365	0.0395	0	0
Fo-12	5.774	0.037	6.584	0.052	0	0
Fo-105	5.184	0.026	5.9285	0.0135	0	0
Fo-17	4.809	0.036	5.5055	0.0235	0	0
Fo-14	4.785	0.035	5.5315	0.0665	0	0
Fo-19	4.783	0.028	5.5065	0.0265	0	0
Fo-21	4.759	0.037	5.5305	0.0295	0	0
Fo-106	3.835	0.024	4.181	0.024	0	0
Fo-104	3.398	0.023	3.659	0.03	0	0
Unteraar Glacier
UA-2001A	8.712	0.034	9.647	0.052	0	0
UA-160	6.418	0.03	7.384	0.032	0	0
UA-233	6.246	0.031	7.2175	0.0285	0	0
UA-201	6.015	0.028	6.8615	0.0315	0	0
UA-2001B	5.88	0.075	6.711	0.083	0	0
UA-126	4.938	0.026	5.6355	0.0265	0	0
UA-226	4.91	0.026	5.6265	0.0205	0	0
UA-209	4.089	0.025	4.5565	0.0305	0	0
UA-252b	3.741	0.033	4.115	0.035	0	0
UA-252a	3.694	0.033	4.051	0.033	0	0
UA-254	3.672	0.025	4.057	0.023	0	0
UA-2000A	3.655	0.065	3.9535	0.0595	0	0
UA-2000B	3.5	0.06	3.769	0.075	0	0
UA-255	3.406	0.025	3.6625	0.0295	0	0
Steinlimi Glacier
SG-Rb14a	2.103	0.03	2.0805	0.0405	0	0
SG-Rb14b	1.968	0.03	1.9145	0.0325	0	0
SG-01	4.108	0.025	4.5975	0.0305	0	0
Swiss Alps dendro
Tschierva Glacier	dendro age (upper) (ka)	dendro age (lower) (ka)	dendro age (mean) (ka)	dendro age (+/-) (ka)	0	0
TSC-07	6.815	6.697	6.756	0.059	0	0
TSC-102	6.944	6.83	6.887	0.057	0	0
TSC-106	7.223	6.844	7.0335	0.1895	0	0
TSC-107	7.067	6.795	6.931	0.136	0	0
TSC-108	6.998	6.868	6.933	0.065	0	0
TSC-131	7.134	6.82	6.977	0.157	0	0
TSC-133	6.858	6.813	6.8355	0.0225	0	0
TSC-134	6.148	5.873	6.0105	0.1375	0	0
TSC-135	6.993	6.754	6.8735	0.1195	0	0
TSC-136	5.773	5.672	5.7225	0.0505	0	0
TSC-137	6.984	6.812	6.898	0.086	0	0
TSC-138	6.07	5.869	5.9695	0.1005	0	0
TSC-139	7.035	6.822	6.9285	0.1065	0	0
TSC-142	7.217	6.978	7.0975	0.1195	0	0
TSC-143	7.207	7.031	7.119	0.088	0	0
TSC-144	7.129	6.849	6.989	0.14	0	0
TSC-45/159	6.823	6.661	6.742	0.081	0	0
TSC-146	6.848	6.76	6.804	0.044	0	0
TSC-147	6.895	6.689	6.792	0.103	0	0
TSC-148	7.333	7.045	7.189	0.144	0	0
TSC-149	6.866	6.76	6.813	0.053	0	0
TSC-151	7.061	6.87	6.9655	0.0955	0	0
TSC-152	7.164	6.758	6.961	0.203	0	0
TSC-153	7.062	6.767	6.9145	0.1475	0	0
TSC-154	6.898	6.693	6.7955	0.1025	0	0
TSC-155	7.247	6.851	7.049	0.198	0	0
TSC-156	6.791	6.729	6.76	0.031	0	0
TSC-157	7.444	6.82	7.132	0.312	0	0
TSC-160	7.424	6.829	7.1265	0.2975	0	0
TSC-161	6.925	6.739	6.832	0.093	0	0
TSC-162	6.871	6.693	6.782	0.089	0	0
TSC-163	7.135	6.787	6.961	0.174	0	0
TSC-164	7.294	6.879	7.0865	0.2075	0	0
TSC-170	7.176	7.099	7.1375	0.0385	0	0
TSC-171	7.289	6.85	7.0695	0.2195	0	0
TSC-172	7.123	6.771	6.947	0.176	0	0
TSC-173	7	6.636	6.818	0.182	0	0
TSC-11/140	6.157	5.909	6.033	0.124	0	0

## Sheet: References
1	Ivy-Ochs, S. et al. The timing of glacier advances in the northern European Alps based on surface exposure dating with cosmogenic 10Be, 26Al, 36Cl, and 21Ne. Geological Society of America Special Paper 415, 43-60 (2006).
2	Kelly, M. A., Ivy-Ochs, S., Kubik, P. W., Blanckenburg, F. V. & SchlÜChter, C. Chronology of deglaciation based on 10Be dates of glacial erosional features in the Grimsel Pass region, central Swiss Alps. b 35, 634-643, doi:10.1111/j.1502-3885.2006.tb01169.x (2006).
3	Schindelwig, I., Akçar, N., Kubik, P. W. & Schlüchter, C. Lateglacial and early Holocene dynamics of adjacent valley glaciers in the Western Swiss Alps. Journal of Quaternary Science 27, 114-124, doi:10.1002/jqs.1523 (2012).
4	Kelly, M. A., Kubik, P. W., Von Blanckenburg, F. & SchlÜchter, C. Surface exposure dating of the Great Aletsch Glacier Egesen moraine system, western Swiss Alps, using the cosmogenic nuclide 10Be. Journal of Quaternary Science 19, 431-441, doi:10.1002/jqs.854 (2004).
5	Young, N. E., Briner, J. P., Leonard, E. M., Licciardi, J. M. & Lee, K. Assessing climatic and nonclimatic forcing of Pinedale glaciation and deglaciation in the western United States. Geology 39, 171-174, doi:10.1130/g31527.1 (2011).
6	Ward, D. J., Anderson, R. S., Guido, Z. S. & Briner, J. P. Numerical modeling of cosmogenic deglaciation records, Front Range and San Juan mountains, Colorado. Journal of Geophysical Research 114, 21, doi:10.1029/2008JF001057 (2009).
7	Licciardi, J. M. & Pierce, K. L. Cosmogenic exposure-age chronologies of Pinedale and Bull Lake glaciations in greater Yellowstone and the Teton Range, USA. Quaternary Science Reviews 27, 814-831, doi:10.1016/j.quascirev.2007.12.005 (2008).
8	Licciardi, J. M. et al. Cosmogenic 3He and 10Be chronologies of the late Pinedale northern Yellowstone ice cap, Montana, USA. Geology 29, 1095-1098 (2001).
9	Licciardi, J. M., Clark, P. U., Brook, E. J., Elmore, D. & Sharma, P. Variable responses of western US glaciers during the last deglaciation. Geology 32, 81-84 (2004).
10	Gosse, J. C., Klein, J., Evenson, E. B., Laen, B. & Middleton, R. Beryllium-10 dating of the duration and retreat of the Last Pinedale glacial sequence. s 268, 1329-1333 (1995).
11	Munroe, J. S. et al. Latest Pleistocene advance of alpine glaciers in the southwestern Uinta Mountains, Utah, USA: Evidence for the influence of local moisture sources. Geology 34, 841-844 (2006).
12	Refsnider, K. A. et al. Last glacial maximum climate inferences from cosmogenic dating and glacier modeling of the western Uinta ice field, Uinta Mountains, Utah. qr 69, 130-144, doi:10.1016/j.yqres.2007.10.014 (2008).
13	Laabs, B. J. C. et al. Latest Pleistocene glacial chronology of the Uinta Mountains: support for moisture-driven asynchrony of the last deglaciation. Quaternary Science Reviews 28, 1171-1187, doi:10.1016/j.quascirev.2008.12.012 (2009).
14	Laabs, B. J. C. et al. Chronology of latest Pleistocene mountain glaciation in the western Wasatch Mountains, Utah, U.S.A. qr 76, 272-284, doi:http://dx.doi.org/10.1016/j.yqres.2011.06.016 (2011).
15	Laabs, B. J. C., Munroe, J. S., Best, L. C. & Caffee, M. W. Timing of the last glaciation and subsequent deglaciation in the Ruby Mountains, Great Basin, USA. Earth and Planetary Science Letters 361, 16-25, doi:http://dx.doi.org/10.1016/j.epsl.2012.11.018 (2013).
16	Rood, D. H., Burbank, D. W. & Finkel, R. C. Chronology of glaciations in the Sierra Nevada, California, from 10Be surface exposure dating. Quaternary Science Reviews 30, 646-661, doi:http://dx.doi.org/10.1016/j.quascirev.2010.12.001 (2011).
17	Blard, P. H., Lave, J., Pik, R., Wagnon, P. & Bourles, D. Persistence of full glacial conditions in the central Pacific until 15,000 years ago. Nature 449, 591-594, doi:http://www.nature.com/nature/journal/v449/n7162/suppinfo/nature06142_S1.html (2007).
18	Anslow, F. S., Clark, P. U., Kurz, M. D. & Hostetler, S. W. Geochronology and paleoclimatic implications of the last deglaciation of the Mauna Kea Ice Cap, Hawaii. Earth and Planetary Science Letters 297, 234-248, doi:10.1016/j.epsl.2010.06.025 (2010).
19	Peng, L. & King, J. W. A Late Quaternary geomagnetic secular variation record from Lake Waiau, Hawaii, and the question of the Pacific nondipole low. Journal of Geophysical Research: Solid Earth 97, 4407-4424, doi:10.1029/91JB03074 (1992).
20	Kelly, M. A. et al. Expanded glaciers during a dry and cold Last Glacial Maximum in equatorial East Africa. Geology, doi:10.1130/g35421.1 (2014).
21	Shakun, J. D. et al. Cosmogenic dating of Late-Pleistocene glaciation, northern tropical Andes, Peru. (in prep.).
22	Smith, J. A., Seltzer, G. O., Farber, D. L., Rodbell, D. T. & Finkel, R. C. Early Local Last Glacial Maximum in the Tropical Andes. Science 308, 678-681, doi:10.1126/science.1107075 (2005).
23	Farber, D. L., Hancock, G. S., Finkel, R. C. & Rodbell, D. T. The age and extent of tropical alpine glaciation in the Cordillera Blanca, Peru. Journal of Quaternary Science 20, 759-776, doi:10.1002/jqs.994 (2005).
24	Hall, S. R. et al. Geochronology of Quaternary glaciations from the tropical Cordillera Huayhuash, Peru. Quaternary Science Reviews 28 (2009).
25	Licciardi, J. M., Schaefer, J. M., Taggart, J. R. & Lund, D. C. Holocene Glacier Fluctuations in the Peruvian Andes Indicate Northern Climate Linkages. Science 325, 1677-1679, doi:10.1126/science.1175010 (2009).
26	Smith, J. A. & Rodbell, D. T. Cross-cutting moraines reveal evidence for North Atlantic influence on glaciers in the tropical Andes. Journal of Quaternary Science 25, 243-248, doi:10.1002/jqs.1393 (2010).
27	Zech, R., Kull, C., Kubik, P. W. & Veit, H. LGM and Late Glacial glacier advances in the Cordillera Real and Cochabamba (Bolivia) deduced from 10Be surface exposure dating. Clim. Past 3, 623-635, doi:10.5194/cp-3-623-2007 (2007).
28	Bromley, G. R. M. et al. Glacier fluctuations in the southern Peruvian Andes during the late-glacial period, constrained with cosmogenic 3He. Journal of Quaternary Science 26, 37-43, doi:10.1002/jqs.1424 (2011).
29	Zech, J., Zech, R., May, J.-H., Kubik, P. W. & Veit, H. Lateglacial and early Holocene glaciation in the tropical Andes caused by La Niña-like conditions. ppp 293, 248-254, doi:http://dx.doi.org/10.1016/j.palaeo.2010.05.026 (2010).
30	Zech, J., Zech, R., Kubik, P. W. & Veit, H. Glacier and climate reconstruction at Tres Lagunas, NW Argentina, based on 10Be surface exposure dating and lake sediment analyses. ppp 284, 180-190, doi:http://dx.doi.org/10.1016/j.palaeo.2009.09.023 (2009).
31	Zech, R., Kull, C., Kubik, P. W. & Veit, H. Exposure dating of Late Glacial and pre-LGM moraines in the Cordon de Dona Rosa, Northern/Central Chile (~31 deg S). Clim. Past 3, 1-14, doi:10.5194/cp-3-1-2007 (2007).
32	Jomelli, V. et al. Irregular tropical glacier retreat over the Holocene epoch driven by progressive warming. Nature 474, 196-199, doi:http://www.nature.com/nature/journal/v474/n7350/abs/10.1038-nature10150-unlocked.html#supplementary-information (2011).
33	Douglass, D. C., Singer, B. S., Kaplan, M. R., Mickelson, D. M. & Caffee, M. W. Cosmogenic nuclide surface exposure dating of boulders on last-glacial and late-glacial moraines, Lago Buenos Aires, Argentina: Interpretive strategies and paleoclimate implications. Quaternary Geochronology 1, 43-58 (2006).
34	Kaplan, M. R., Ackert, R. P. J., Singer, B. S., Douglass, D. C. & Kurz, M. D. Cosmogenic nuclide chronology of millennial-scale glacial advances during O-isotope stage 2 in Patagonia. GSA Bulletin 116, 308-321 (2004).
35	Hein, A. S. et al. The chronology of the Last Glacial Maximum and deglacial events in central Argentine Patagonia. Quaternary Science Reviews 29, 1212-1227 (2010).
36	Murray, D. S. et al. Northern Hemisphere forcing of the last deglaciation in southern Patagonia. Geology, doi:10.1130/g32836.1 (2012).
37	Ackert, R. P., Jr. et al. Patagonian Glacier Response During the Late Glacial-Holocene Transition. Science 321, 392-395, doi:10.1126/science.1157215 (2008).
38	Kaplan, M. R. et al. In-situ cosmogenic 10Be production rate at Lago Argentino, Patagonia: Implications for late-glacial climate chronology. Earth and Planetary Science Letters 309, 21-32, doi:http://dx.doi.org/10.1016/j.epsl.2011.06.018 (2011).
39	McCulloch, R. D., Fogwill, C. J., Sugden, D. E., Bentley, M. J. & Kubik, P. W. Chronology of the last glaciation in central Strait of Magellan and Bahia Inutil, southernmost South America. Geografiska Annaler 87, 289-312 (2005).
40	Kaplan, M. R. et al. Southern Patagonian glacial chronology for the Last Glacial period and implications for Southern Ocean climate. Quaternary Science Reviews 27, 284-294 (2008).
41	García, J. L. et al. Glacier expansion in southern Patagonia throughout the Antarctic cold reversal. Geology 40, 859-862, doi:10.1130/g33164.1 (2012).
42	Putnam, A. E. et al. Glacier advance in southern middle-latitudes during the Antarctic Cold Reversal. Nature Geosci 3, 700-704, doi:http://www.nature.com/ngeo/journal/v3/n10/abs/ngeo962.html#supplementary-information (2010).
43	Putnam, A. E. et al. In situ cosmogenic 10Be production-rate calibration from the Southern Alps, New Zealand. Quaternary Geochronology 5, 392-409, doi:10.1016/j.quageo.2009.12.001 (2010).
44	Schaefer, J. M. et al. Near-Synchronous Interhemispheric Termination of the Last Glacial Maximum in Mid-Latitudes. Science 312, 1510-1513, doi:10.1126/science.1122872 (2006).
45	Barrows, T. T., Stone, J. O., Fifield, L. K. & Cresswell, R. G. Late Pleistocene glaciation of the Kosciuszko Massif, Snowy Mountains, Australia. Quaternary Research (New York) 55, 179-189 (2001).
46	Barrows, T. T., Stone, J. O., Fifield, L. K. & Cresswell, R. G. The timing of the last glacial maximum in Australia. Quaternary Science Reviews 21, 159-173 (2002).
47	Schaefer, J. M. et al. High-Frequency Holocene Glacier Fluctuations in New Zealand Differ from the Northern Signature. Science 324, 622-625 (2009).
48	Putnam, A. E. et al. Regional climate control of glaciers in New Zealand and Europe during the pre-industrial Holocene. Nature Geosci 5, 627-630 (2012).
49	Putnam, A. E. et al. The Last Glacial Maximum at 44°S documented by a 10Be moraine chronology at Lake Ohau, Southern Alps of New Zealand. Quaternary Science Reviews 62, 114-141, doi:http://dx.doi.org/10.1016/j.quascirev.2012.10.034 (2013).
50	Putnam, A. E. et al. Warming and glacier recession in the Rakaia valley, Southern Alps of New Zealand, during Heinrich Stadial 1. Earth and Planetary Science Letters 382, 98-110, doi:http://dx.doi.org/10.1016/j.epsl.2013.09.005 (2013).
51	Rother, H. et al. The early rise and late demise of New Zealand’s last glacial maximum. Proceedings of the National Academy of Sciences 111, 11630-11635, doi:10.1073/pnas.1401547111 (2014).
52	Joerin, U. E., Stocker, T. F. & Schlüchter, C. Multicentury glacier fluctuations in the Swiss Alps during the Holocene. h 16, 697-704, doi:10.1191/0959683606hl964rp (2006).
53	Nicolussi, K. & Patzelt, G. Discovery of early Holocene wood and peat on the forefield of the Pasterze Glacier, Eastern Alps, Austria. h 10, 191-199, doi:10.1191/095968300666855842 (2000).
